# Supplementary material for: Effect of boron toxicity on pollen tube cell wall architecture and the relationship of cell wall components of Castanea mollissima Blume
Source: Front Plant Sci. 2022 Jul 26;13:946781. doi: 10.3389/fpls.2022.946781 (PMC9361862; doi:10.3389/fpls.2022.946781)
Supplement: Supplementary file 2 [file Table_2.XLSX]

## Sheet: Cellulose-no enzyme treatment
	control-1	control-2	control-3	control-4	control-5	Mean	B toxicity-1	B toxicity-2	B toxicity-3	B toxicity-4	B toxicity-5	Mean
1	8	11	15	13	18	13	74	45	55	90	116	76
2	11	13	17	15	18	14.8	75	52	53	88	115	76.6
3	11	9	12	16	13	12.2	79	57	64	80	109	77.8
4	11	8	9	13	10	10.2	81	64	70	84	115	82.8
5	11	7	9	22	10	11.8	83	66	75	96	111	86.2
6	10	9	11	16	12	11.6	82	69	85	82	101	83.8
7	7	6	12	13	12	10	78	84	85	98	89	86.8
8	6	7	10	18	11	10.4	78	104	74	111	97	92.8
9	7	9	8	15	9	9.6	88	92	73	116	110	95.8
10	10	10	8	19	8	11	94	89	77	95	108	92.6
11	12	8	10	15	10	11	96	80	73	82	97	85.6
12	12	8	12	14	11	11.4	93	85	70	71	86	81
13	15	11	12	13	11	12.4	88	88	68	70	75	77.8
14	13	13	12	12	14	12.8	87	86	63	70	72	75.6
15	9	14	10	13	12	11.6	91	88	56	70	64	73.8
16	9	13	11	13	12	11.6	89	98	62	81	71	80.2
17	10	13	13	13	13	12.4	88	101	76	95	70	86
18	13	12	12	13	12	12.4	77	97	78	92	66	82
19	13	10	12	12	10	11.4	82	95	75	86	56	78.8
20	13	10	12	11	13	11.8	88	89	64	72	62	75
21	16	12	12	14	13	13.4	88	85	54	67	64	71.6
22	14	12	12	15	12	13	85	83	54	67	68	71.4
23	17	12	12	15	10	13.2	88	88	62	66	76	76
24	11	10	13	20	10	12.8	97	103	61	65	77	80.6
25	9	11	12	19	10	12.2	104	104	55	71	80	82.8
26	14	12	11	17	12	13.2	101	96	52	81	92	84.4
27	12	11	14	19	13	13.8	95	82	58	81	96	82.4
28	8	12	14	20	13	13.4	87	75	65	70	95	78.4
29	8	13	13	16	10	12	80	74	65	71	91	76.2
30	8	13	13	16	13	12.6	84	77	68	62	83	74.8
31	8	13	13	16	18	13.6	87	82	71	63	79	76.4
32	8	13	12	17	7	11.4	84	92	73	61	85	79
33	8	13	13	15	8	11.4	86	95	77	65	87	82
34	9	12	13	13	11	11.6	86	85	86	72	91	84
35	9	13	13	14	11	12	87	76	92	84	85	84.8
36	11	13	14	16	11	13	87	75	101	92	78	86.6
37	10	12	14	12	9	11.4	91	88	113	95	78	93
38	11	15	14	12	8	12	97	89	108	95	90	95.8
39	9	14	13	12	7	11	96	87	104	95	103	97
40	9	12	14	15	9	11.8	92	78	87	96	105	91.6
41	9	12	13	10	11	11	83	63	79	95	107	85.4
42	10	12	12	9	9	10.4	74	66	84	87	103	82.8
43	9	12	12	12	12	11.4	73	80	85	78	107	84.6
44	11	12	12	12	11	11.6	79	93	83	77	109	88.2
45	16	13	13	14	12	13.6	86	104	89	75	105	91.8
46	13	16	18	11	10	13.6	94	92	103	75	99	92.6
47	8	17	21	14	11	14.2	95	77	115	75	100	92.4
48	8	14	18	11	12	12.6	91	72	117	76	103	91.8
49	9	13	13	10	13	11.6	76	64	103	77	106	85.2
50	9	14	13	9	13	11.6	67	59	111	75	105	83.4
51	8	16	15	11	14	12.8	77	57	116	69	99	83.6
52	9	15	16	10	13	12.6	86	58	95	60	90	77.8
53	10	13	16	11	9	11.8	94	57	77	55	83	73.2
54	10	15	14	11	10	12	89	58	79	53	75	70.8
55	7	16	16	9	8	11.2	93	60	74	52	72	70.2
56	8	15	18	8	10	11.8	108	63	76	52	76	75
57	10	13	17	12	14	13.2	111	61	85	53	84	78.8
58	11	12	14	10	14	12.2	105	58	101	58	91	82.6
59	8	13	11	10	16	11.6	89	56	103	65	90	80.6
60	8	16	11	11	15	12.2	86	59	97	70	88	80
61	9	13	14	11	13	12	87	65	87	71	88	79.6
62	8	12	17	9	13	11.8	94	70	73	72	86	79
63	12	13	17	12	15	13.8	97	75	71	78	85	81.2
64	15	13	18	11	15	14.4	94	73	68	76	84	79
65	16	11	17	16	13	14.6	97	72	66	72	87	78.8
66	14	8	16	13	15	13.2	91	72	66	68	95	78.4
67	13	9	15	12	15	12.8	84	77	71	66	102	80
68	13	12	15	16	12	13.6	80	72	79	69	106	81.2
69	13	13	17	12	11	13.2	77	67	81	77	123	85
70	14	12	18	15	10	13.8	85	66	80	81	102	82.8
71	14	15	16	10	11	13.2	87	80	71	78	84	80
72	13	15	20	10	16	14.8	85	89	71	77	77	79.8
73	11	15	23	15	16	16	82	95	63	61	78	75.8
74	13	18	21	13	13	15.6	73	106	64	51	83	75.4
75	16	16	12	15	12	14.2	72	101	67	55	87	76.4
76	12	14	9	13	10	11.6	78	99	71	67	85	80
77	9	14	15	12	13	12.6	88	92	82	75	87	84.8
78	12	14	22	12	13	14.6	89	93	92	62	80	83.2
79	16	13	21	12	11	14.6	87	97	90	51	72	79.4
80	14	13	16	12	12	13.4	86	102	81	60	63	78.4
81	12	15	14	15	14	14	85	106	86	68	56	80.2
82	14	16	21	10	12	14.6	82	108	87	71	44	78.4
83	14	11	29	10	10	14.8	75	114	95	70	42	79.2
84	16	10	26	14	13	15.8	81	107	87	66	42	76.6
85	17	12	19	13	14	15	96	97	78	62	43	75.2
86	16	12	16	18	13	15	111	96	77	61	47	78.4
87	16	12	17	14	14	14.6	109	103	75	61	53	80.2
88	17	12	22	12	15	15.6	104	100	67	67	61	79.8
89	19	12	25	16	15	17.4	95	99	69	76	68	81.4
90	17	12	23	13	11	15.2	93	87	73	83	74	82
91	12	13	20	11	13	13.8	95	75	78	84	83	83
92	10	13	18	14	13	13.6	104	72	79	83	82	84
93	11	13	18	12	15	13.8	115	64	77	79	77	82.4
94	13	13	18	13	16	14.6	116	71	69	69	76	80.2
95	12	14	19	14	14	14.6	102	70	63	61	82	75.6
96	13	15	22	10	11	14.2	90	66	64	58	93	74.2
97	15	14	21	10	12	14.4	87	56	64	63	103	74.6
98	15	11	20	12	13	14.2	102	62	61	76	108	81.8
99	14	11	17	12	14	13.6	110	64	56	89	108	85.4
100	11	13	16	12	18	14	106	80	59	93	101	87.8
101	12	15	16	12	14	13.8	97	76	72	87	90	84.4
102	16	14	16	11	12	13.8	86	72	86	77	78	79.8
103	16	12	17	14	19	15.6	75	74	88	67	73	75.4
104	12	12	16	14	16	14	72	87	85	63	74	76.2
105	12	14	12	16	13	13.4	64	97	79	62	87	77.8
106	15	12	13	14	16	14	63	98	74	61	97	78.6
107	14	13	13	12	17	13.8	55	93	70	61	102	76.2
108	12	16	13	14	13	13.6	57	85	68	62	99	74.2
109	14	17	16	14	17	15.6	64	90	68	64	87	74.6
110	15	15	22	17	19	17.6	62	93	74	65	69	72.6
111	15	15	21	16	17	16.8	49	101	77	64	53	68.8
112	16	15	18	15	15	15.8	46	100	83	63	44	67.2
113	16	16	15	21	12	16	56	89	84	62	46	67.4
114	15	15	14	17	9	14	64	75	76	63	50	65.6
115	14	14	14	18	11	14.2	74	80	63	65	62	68.8
116	14	13	16	18	13	14.8	79	103	52	67	61	72.4
117	13	13	17	18	12	14.6	93	114	51	67	67	78.4
118	11	13	15	15	11	13	96	111	60	65	72	80.8
119	12	12	16	16	13	13.8	94	107	78	63	73	83
120	13	13	15	15	13	13.8	86	104	80	60	68	79.6
121	17	16	15	17	17	16.4	81	105	78	57	62	76.6
122	19	18	15	13	15	16	78	108	74	54	60	74.8
123	18	15	15	18	13	15.8	78	107	69	54	63	74.2
124	14	16	17	15	16	15.6	81	109	66	57	68	76.2
125	14	17	20	14	28	18.6	82	105	65	60	74	77.2
126	20	15	20	13	32	20	83	99	68	65	77	78.4
127	22	14	19	18	32	21	83	97	75	69	77	80.2
128	23	14	17	14	26	18.8	82	101	83	70	77	82.6
129	24	11	15	14	28	18.4	92	106	79	66	79	84.4
130	22	14	15	16	28	19	98	105	74	64	82	84.6
131	27	14	16	17	23	19.4	97	99	75	66	82	83.8
132	31	14	22	13	15	19	101	90	83	73	78	85
133	26	11	23	13	14	17.4	100	83	93	77	73	85.2
134	19	12	19	18	13	16.2	106	75	99	76	70	85.2
135	15	14	16	17	15	15.4	108	72	98	74	68	84
136	13	14	18	15	24	16.8	106	76	91	77	68	83.6
137	15	12	19	11	20	15.4	99	97	85	78	71	86
138	22	10	19	13	16	16	97	100	86	80	73	87.2
139	25	10	18	19	16	17.6	101	98	92	76	73	88
140	23	12	16	12	15	15.6	106	98	92	68	70	86.8
141	20	15	15	14	18	16.4	105	92	91	61	67	83.2
142	18	16	12	15	17	15.6	99	93	89	60	66	81.4
143	18	15	12	22	15	16.4	90	99	86	64	74	82.6
144	17	15	15	15	15	15.4	79	130	81	72	85	89.4
145	16	14	20	14	19	16.6	75	145	77	76	92	93
146	13	12	21	13	19	15.6	72	156	74	75	90	93.4
147	12	13	19	16	21	16.2	76	159	72	70	82	91.8
148	13	13	16	17	28	17.4	84	141	70	52	74	84.2
149	14	14	16	17	23	16.8	100	122	68	51	69	82
150	15	15	16	17	18	16.2	98	110	68	54	64	78.8
151	17	16	17	17	14	16.2	93	109	71	60	62	79
152	15	14	17	18	13	15.4	88	120	73	69	54	80.8
153	15	11	16	12	11	13	93	115	68	75	45	79.2
154	18	11	12	16	10	13.4	99	102	68	78	39	77.2
155	16	12	10	14	10	12.4	109	102	65	79	40	79
156	15	14	12	24	15	16	120	100	61	50	40	74.2
157	13	16	17	18	18	16.4	156	105	59	53	44	83.4
158	16	14	18	21	17	17.2	159	114	59	62	48	88.4
159	17	12	17	19	15	16	150	115	62	65	53	89
160	15	13	15	17	14	14.8	130	117	65	64	57	86.6
161	15	14	17	23	12	16.2	110	116	68	61	65	84
162	16	15	17	15	12	15	109	116	68	59	75	85.4
163	18	19	15	19	14	17	110	121	65	61	81	87.6
164	20	17	14	13	16	16	103	123	65	57	78	85.2
165	20	15	17	15	17	16.8	102	125	67	65	71	86
166	21	19	19	15	16	18	92	131	69	68	55	83
167	23	19	18	17	15	18.4	91	130	70	65	51	81.4
168	21	15	20	17	18	18.2	99	139	69	62	52	84.2
169	18	14	17	22	16	17.4	114	145	71	60	56	89.2
170	17	14	18	16	14	15.8	119	150	76	62	58	93
171	17	14	17	21	14	16.6	119	153	80	65	62	95.8
172	16	14	17	20	15	16.4	113	156	81	62	65	95.4
173	16	15	18	16	17	16.4	116	156	75	60	63	94
174	16	16	21	22	15	18	120	150	68	62	60	92
175	18	15	21	17	16	17.4	123	139	61	61	56	88
176	18	16	20	20	19	18.6	126	133	60	55	53	85.4
177	17	20	21	20	24	20.4	131	135	64	51	54	87
178	17	19	22	22	23	20.6	137	141	72	52	59	92.2
179	21	18	20	19	15	18.6	142	147	76	53	60	95.6
180	23	20	18	16	15	18.4	141	148	58	56	54	91.4
181	23	20	18	15	15	18.2	135	152	55	58	43	88.6
182	27	16	18	19	14	18.8	130	150	52	60	38	86
183	29	17	20	19	19	20.8	130	158	51	63	42	88.8
184	25	17	18	18	16	18.8	132	160	54	64	54	92.8
185	23	16	18	15	16	17.6	130	156	60	60	66	94.4
186	22	16	21	15	15	17.8	123	149	69	55	65	92.2
187	21	16	21	16	14	17.6	120	145	75	55	75	94
188	19	16	19	21	12	17.4	122	141	74	59	81	95.4
189	18	16	20	18	16	17.6	127	137	72	65	86	97.4
190	18	15	21	15	20	17.8	129	134	83	66	88	100
191	19	15	18	14	19	17	105	131	101	57	83	95.4
192	19	14	16	12	17	15.6	103	127	117	58	88	98.6
193	18	15	16	13	17	15.8	107	125	125	58	86	100.2
194	17	16	17	13	18	16.2	115	122	124	59	88	101.6
195	17	17	19	12	19	16.8	119	124	115	64	83	101
196	16	18	17	16	19	17.2	116	130	105	73	74	99.6
197	17	17	17	13	20	16.8	109	134	96	72	66	95.4
198	20	17	16	17	23	18.6	102	130	94	71	60	91.4
199	18	19	17	14	22	18	97	124	96	62	60	87.8
200	17	20	18	13	19	17.4	96	127	96	54	70	88.6

## Sheet: Callose-no enzyme treatment
	control-1	control-2	control-3	control-4	control-5	Mean	B toxicity-1	B toxicity-2	B toxicity-3	B toxicity-4	B toxicity-5	Mean
1	22	31	16	24	33	25.2	248	241	179	244	223	227
2	21	30	20	26	33	26	248	239	189	248	217	228.2
3	23	28	20	26	31	25.6	251	237	197	253	213	230.2
4	23	28	20	23	31	25	248	239	187	255	214	228.6
5	23	29	14	22	33	24.2	249	241	179	254	221	228.8
6	23	29	15	31	34	26.4	250	245	180	254	223	230.4
7	22	29	19	33	35	27.6	251	239	187	249	224	230
8	21	29	20	35	34	27.8	252	232	176	248	221	225.8
9	22	29	26	44	34	31	253	222	187	240	228	226
10	24	29	15	56	34	31.6	254	214	198	244	226	227.2
11	26	29	21	63	32	34.2	250	212	194	242	236	226.8
12	27	31	8	62	34	32.4	249	215	177	250	218	221.8
13	26	30	14	75	34	35.8	246	218	172	245	210	218.2
14	29	31	14	57	34	33	248	202	178	249	205	216.4
15	32	34	19	57	34	35.2	254	196	197	249	207	220.6
16	33	32	31	61	34	38.2	251	194	192	251	207	219
17	33	31	36	59	35	38.8	249	195	206	247	205	220.4
18	37	31	37	65	36	41.2	250	196	212	241	218	223.4
19	34	32	39	68	36	41.8	254	194	212	239	210	221.8
20	34	32	66	68	35	47	254	191	200	236	212	218.6
21	32	32	64	70	34	46.4	252	177	194	241	189	210.6
22	32	32	75	65	34	47.6	236	179	194	236	201	209.2
23	29	31	82	66	34	48.4	216	185	194	240	188	204.6
24	30	33	80	51	34	45.6	207	197	201	234	196	207
25	27	33	79	67	36	48.4	220	210	206	237	184	211.4
26	27	33	77	63	35	47	228	220	208	240	201	219.4
27	28	33	78	75	35	49.8	230	225	205	248	196	220.8
28	28	34	71	88	33	50.8	228	202	210	253	202	219
29	27	36	71	73	33	48	224	208	218	253	195	219.6
30	28	39	62	75	34	47.6	229	214	223	255	195	223.2
31	26	40	80	80	36	52.4	228	218	217	250	219	226.4
32	29	40	79	72	37	51.4	226	222	198	252	208	221.2
33	28	40	64	65	37	46.8	226	225	197	247	209	220.8
34	27	39	68	72	37	48.6	229	229	202	250	200	222
35	25	39	90	65	34	50.6	237	232	204	242	227	228.4
36	24	39	74	62	35	46.8	247	227	202	244	218	227.6
37	23	39	71	54	34	44.2	252	226	201	226	228	226.6
38	23	39	76	59	37	46.8	253	224	198	235	212	224.4
39	22	36	78	74	40	50	252	221	200	244	210	225.4
40	23	34	80	73	41	50.2	245	219	202	250	196	222.4
41	25	34	74	77	40	50	245	216	203	254	202	224
42	25	35	89	67	41	51.4	247	214	201	253	206	224.2
43	25	36	82	70	40	50.6	249	203	198	255	212	223.4
44	28	36	83	79	40	53.2	246	201	208	252	211	223.6
45	27	37	82	82	40	53.6	249	198	211	252	220	226
46	27	42	62	80	41	50.4	253	199	214	247	221	226.8
47	25	45	75	74	41	52	253	204	217	246	227	229.4
48	25	45	75	70	41	51.2	254	214	218	245	226	231.4
49	26	44	77	67	41	51	252	225	217	248	224	233.2
50	26	42	85	63	41	51.4	235	216	213	251	211	225.2
51	25	43	68	65	41	48.4	228	203	216	249	207	220.6
52	25	43	84	63	41	51.2	236	189	212	251	228	223.2
53	26	46	76	85	43	55.2	251	189	208	252	234	226.8
54	27	49	83	95	44	59.6	254	203	200	249	233	227.8
55	26	54	77	104	41	60.4	245	221	187	240	224	223.4
56	26	57	83	90	40	59.2	230	232	174	233	232	220.2
57	26	56	77	83	41	56.6	230	220	169	239	219	215.4
58	26	52	73	71	40	52.4	228	224	200	242	207	220.2
59	26	53	69	66	41	51	232	228	202	239	212	222.6
60	27	58	65	78	40	53.6	233	229	198	238	210	221.6
61	28	64	81	83	42	59.6	241	228	189	231	212	220.2
62	28	66	79	71	42	57.2	235	209	177	227	215	212.6
63	26	64	91	69	41	58.2	232	200	168	226	228	210.8
64	24	64	73	65	39	53	234	215	179	222	236	217.2
65	23	69	80	68	39	55.8	234	220	183	223	240	220
66	21	76	77	65	36	55	233	223	186	238	246	225.2
67	20	84	55	64	37	52	233	224	186	247	240	226
68	20	86	65	67	37	55	243	215	185	248	237	225.6
69	21	86	62	70	38	55.4	250	220	188	243	238	227.8
70	21	94	64	62	39	56	247	199	195	248	250	227.8
71	21	99	80	61	43	60.8	246	182	206	247	245	225.2
72	21	111	82	67	46	65.4	242	185	203	248	236	222.8
73	23	110	95	69	50	69.4	241	194	199	252	227	222.6
74	24	106	108	72	51	72.2	238	207	199	247	215	221.2
75	25	103	84	75	53	68	242	204	207	247	210	222
76	24	103	80	64	56	65.4	246	192	219	242	211	222
77	24	107	106	75	57	73.8	254	187	229	242	218	226
78	25	111	104	74	57	74.2	255	180	234	250	206	225
79	25	112	88	99	54	75.6	254	190	225	242	195	221.2
80	24	108	95	95	53	75	249	193	232	236	206	223.2
81	25	108	108	79	54	74.8	245	197	226	223	218	221.8
82	25	105	97	77	57	72.2	245	189	225	218	206	216.6
83	27	108	110	94	57	79.2	245	179	222	239	195	216
84	29	108	88	94	57	75.2	242	185	200	239	195	212.2
85	33	112	108	95	60	81.6	243	178	201	241	204	213.4
86	36	126	88	96	68	82.8	250	185	212	234	216	219.4
87	37	133	103	92	76	88.2	250	202	201	226	220	219.8
88	35	133	101	95	76	88	246	207	215	237	224	225.8
89	40	140	129	98	77	96.8	239	211	201	234	227	222.4
90	45	141	92	89	78	89	227	210	205	242	229	222.6
91	47	139	107	79	78	90	233	206	208	239	231	223.4
92	52	138	96	69	78	86.6	239	207	198	239	233	223.2
93	52	140	117	73	78	92	231	205	204	249	236	225
94	52	154	102	88	81	95.4	235	222	215	249	240	232.2
95	54	151	88	78	87	91.6	226	212	216	252	244	230
96	57	146	94	73	87	91.4	235	216	233	248	246	235.6
97	62	137	84	83	88	90.8	248	232	229	241	249	239.8
98	63	133	78	80	91	89	247	236	236	245	249	242.6
99	64	125	84	69	95	87.4	254	239	237	242	249	244.2
100	66	124	84	69	96	87.8	255	236	246	247	245	245.8
101	72	120	88	53	96	85.8	246	232	247	237	239	240.2
102	75	124	90	56	98	88.6	238	225	241	227	238	233.8
103	78	125	80	57	99	87.8	238	211	239	234	243	233
104	80	124	72	61	99	87.2	231	198	236	241	249	231
105	79	120	78	53	98	85.6	231	193	231	254	250	231.8
106	84	118	70	66	96	86.8	227	210	236	255	250	235.6
107	79	121	75	59	98	86.4	226	206	227	255	251	233
108	81	131	76	73	91	90.4	244	192	223	255	249	232.6
109	88	143	73	69	89	92.4	252	183	231	254	243	232.6
110	99	149	73	64	90	95	251	191	233	255	241	234.2
111	94	147	65	71	91	93.6	245	191	228	255	238	231.4
112	87	140	57	82	93	91.8	237	195	235	251	241	231.8
113	80	133	47	68	94	84.4	237	190	218	244	247	227.2
114	82	131	54	66	97	86	241	197	204	240	244	225.2
115	74	133	50	73	99	85.8	239	209	216	241	231	227.2
116	77	139	60	57	99	86.4	248	202	211	244	222	225.4
117	76	139	57	74	99	89	255	209	209	247	227	229.4
118	80	138	51	64	110	88.6	255	204	210	247	236	230.4
119	97	135	51	67	118	93.6	255	210	183	245	237	226
120	96	130	59	76	122	96.6	255	200	158	248	235	219.2
121	93	125	62	70	121	94.2	255	208	160	245	248	223.2
122	102	117	57	80	118	94.8	255	197	173	238	253	223.2
123	104	111	54	58	118	89	254	200	185	228	255	224.4
124	104	106	57	57	121	89	250	204	185	222	254	223
125	99	103	51	76	122	90.2	250	194	164	218	254	216
126	105	103	54	78	122	92.4	251	204	162	215	251	216.6
127	110	105	58	73	121	93.4	248	192	170	229	243	216.4
128	111	107	46	82	124	94	251	199	165	217	233	213
129	117	108	50	63	127	93	248	197	183	210	223	212.2
130	109	106	48	67	125	91	251	202	185	214	216	213.6
131	105	103	53	78	123	92.4	253	192	180	223	218	213.2
132	116	100	54	62	115	89.4	250	201	172	231	225	215.8
133	105	98	52	67	109	86.2	248	188	166	240	228	214
134	98	99	62	64	106	85.8	240	187	152	235	223	207.4
135	103	99	58	58	102	84	233	189	153	232	216	204.6
136	110	103	59	63	99	86.8	236	174	152	234	215	202.2
137	121	107	47	57	99	86.2	245	188	152	237	220	208.4
138	129	110	63	65	99	93.2	255	174	151	235	230	209
139	122	114	62	68	97	92.6	255	184	149	228	236	210.4
140	111	115	60	69	94	89.8	251	179	143	235	238	209.2
141	111	114	53	73	89	88	244	196	143	236	238	211.4
142	107	114	51	73	94	87.8	252	187	154	234	236	212.6
143	110	113	54	64	100	88.2	254	195	158	225	232	212.8
144	114	114	51	63	102	88.8	253	220	167	210	227	215.4
145	125	117	69	62	100	94.6	250	219	165	197	221	210.4
146	132	118	56	75	96	95.4	245	225	167	189	221	209.4
147	140	116	50	75	95	95.2	243	209	172	205	230	211.8
148	150	111	62	74	98	99	238	226	175	206	243	217.6
149	145	108	69	55	101	95.6	230	227	168	211	251	217.4
150	141	107	67	74	101	98	224	243	165	216	246	218.8
151	147	108	69	75	100	99.8	220	228	159	211	236	210.8
152	150	107	64	75	100	99.2	222	228	154	216	229	209.8
153	146	107	62	84	96	99	232	210	153	211	231	207.4
154	135	107	62	89	96	97.8	245	207	155	216	237	212
155	129	110	73	90	100	100.4	254	202	145	211	242	210.8
156	121	108	68	79	104	96	255	196	135	214	247	209.4
157	102	107	65	83	105	92.4	255	200	147	205	239	209.2
158	99	108	60	82	103	90.4	254	191	161	209	246	212.2
159	99	110	58	76	101	88.8	245	182	169	214	247	211.4
160	98	111	65	73	101	89.6	235	190	169	213	244	210.2
161	96	115	68	81	103	92.6	229	196	168	219	242	210.8
162	95	119	68	71	105	91.6	226	196	172	214	244	210.4
163	95	124	61	69	106	91	229	188	177	212	242	209.6
164	98	125	69	75	110	95.4	227	179	178	213	248	209
165	101	122	81	84	116	100.8	235	205	178	209	251	215.6
166	97	120	63	76	121	95.4	246	208	171	236	253	222.8
167	97	118	76	72	121	96.8	250	200	166	228	255	219.8
168	100	118	64	83	117	96.4	250	191	178	223	255	219.4
169	100	119	71	78	117	97	246	191	178	222	255	218.4
170	92	122	68	77	120	95.8	248	200	178	240	255	224.2
171	88	128	74	73	124	97.4	251	202	175	239	254	224.2
172	85	133	69	78	121	97.2	250	198	178	240	249	223
173	87	136	81	68	121	98.6	245	187	178	242	242	218.8
174	92	133	76	88	130	103.8	241	180	169	242	238	214
175	93	129	76	75	127	100	227	191	179	254	235	217.2
176	100	128	84	74	127	102.6	215	193	168	253	239	213.6
177	102	130	62	65	125	96.8	210	192	162	249	238	210.2
178	99	135	75	71	124	100.8	211	190	157	244	230	206.4
179	96	138	87	72	122	103	218	190	164	240	216	205.6
180	98	137	96	79	123	106.6	206	197	163	248	230	208.8
181	110	129	78	85	128	106	195	202	165	249	238	209.8
182	118	120	83	94	129	108.8	195	202	169	251	248	213
183	120	113	83	86	126	105.6	204	203	191	251	243	218.4
184	117	109	80	81	119	101.2	216	212	187	251	223	217.8
185	114	106	96	94	107	103.4	223	207	178	249	213	214
186	115	105	85	93	109	101.4	224	199	171	251	208	210.6
187	120	106	91	79	118	102.8	227	195	177	251	218	213.6
188	115	107	80	82	125	101.8	229	196	178	251	213	213.4
189	120	105	94	85	124	105.6	231	207	177	252	214	216.2
190	126	104	94	93	116	106.6	233	198	174	254	209	213.6
191	132	104	85	99	112	106.4	236	189	191	255	200	214.2
192	131	104	90	83	115	104.6	239	185	195	255	201	215
193	121	105	103	101	121	110.2	242	183	200	254	188	213.4
194	109	103	94	106	122	106.8	245	182	198	235	171	206.2
195	105	98	97	114	114	105.6	248	191	198	232	153	204.4
196	112	95	95	112	108	104.4	249	200	184	229	162	204.8
197	114	94	96	104	112	104	249	202	175	226	164	203.2
198	114	95	92	110	122	106.6	245	190	184	226	171	203.2
199	115	94	93	100	126	105.6	244	195	198	230	167	206.8
200	114	92	91	109	123	105.8	245	204	184	230	163	205.2

## Sheet: JIM7-no enzyme treatment
	control-1	control-2	control-3	control-4	control-5	control-6	Mean	B toxicity-1	B toxicity-2	B toxicity-3	B toxicity-4	B toxicity-5	Mean
1	103	89	66	86	131	164	106.5	198	210	240	201	206	211
2	92	82	65	77	147	148	101.833	215	255	183	219	168	208
3	103	81	62	77	149	118	98.3333	190	255	224	194	192	211
4	88	78	92	109	143	125	105.833	255	223	225	194	205	220.4
5	88	84	89	97	157	132	107.833	222	175	195	196	211	199.8
6	95	98	105	76	128	131	105.5	250	236	221	202	206	223
7	64	99	119	89	106	120	99.5	248	255	197	201	224	225
8	71	123	89	86	121	123	102.167	255	194	206	187	200	208.4
9	91	126	103	77	123	127	107.833	251	209	211	185	224	216
10	90	124	84	97	106	133	105.667	223	255	244	196	199	223.4
11	95	100	52	76	104	134	93.5	239	255	255	168	217	226.8
12	111	93	68	97	124	117	101.667	255	255	229	186	230	231
13	98	104	95	76	112	117	100.333	255	255	227	208	202	229.4
14	113	101	91	97	113	119	105.667	255	234	221	244	204	231.6
15	109	105	64	90	112	145	104.167	255	227	233	242	205	232.4
16	108	110	95	134	113	135	115.833	220	217	192	250	200	215.8
17	121	137	70	127	128	161	124	255	222	184	233	198	218.4
18	150	142	81	87	86	147	115.5	255	203	184	244	211	219.4
19	147	163	100	116	77	146	124.833	191	206	145	218	229	197.8
20	131	139	75	139	100	136	120	211	193	171	239	186	200
21	154	131	110	124	125	139	130.5	176	183	162	238	162	184.2
22	148	115	73	124	119	135	119	136	223	216	229	182	197.2
23	139	118	83	120	97	141	116.333	112	255	168	255	197	197.4
24	108	137	85	124	86	132	112	148	209	190	234	212	198.6
25	102	131	123	120	120	142	123	169	229	168	219	219	200.8
26	115	144	131	111	128	153	130.333	236	226	157	203	203	205
27	135	138	113	112	101	174	128.833	203	189	165	196	206	191.8
28	115	158	130	102	113	197	135.833	188	226	147	208	214	196.6
29	104	152	87	84	91	188	117.667	131	210	164	245	255	201
30	125	149	99	79	83	180	119.167	163	226	166	247	228	206
31	138	147	92	106	104	161	124.667	171	193	162	245	217	197.6
32	152	150	87	153	86	160	131.333	146	222	139	249	211	193.4
33	146	134	66	150	94	175	127.5	183	180	139	249	223	194.8
34	149	144	81	132	100	178	130.667	234	188	188	226	240	215.2
35	141	148	67	110	109	185	126.667	107	227	203	244	210	198.2
36	123	147	51	98	90	211	120	170	145	220	228	187	190
37	146	110	36	88	108	190	113	142	165	153	225	217	180.4
38	137	162	47	95	113	188	123.667	83	250	133	237	207	182
39	163	166	59	86	108	202	130.667	137	211	145	211	216	184
40	153	201	119	91	99	166	138.167	158	206	135	209	230	187.6
41	138	167	67	72	106	143	115.5	169	164	156	178	232	179.8
42	140	156	70	53	102	176	116.167	90	192	190	188	240	180
43	130	150	64	65	106	160	112.5	125	155	161	196	218	171
44	142	170	81	42	95	169	116.5	192	174	193	182	225	193.2
45	143	154	64	37	79	178	109.167	157	195	178	172	232	186.8
46	154	152	65	42	83	191	114.5	159	170	192	156	212	177.8
47	148	148	44	47	91	188	111	176	200	175	169	222	188.4
48	102	137	40	54	75	203	101.833	187	161	192	163	226	185.8
49	85	132	50	55	75	228	104.167	235	189	176	138	163	180.2
50	115	129	46	49	95	211	107.5	192	207	144	122	171	167.2
51	112	131	63	67	110	225	118	196	199	130	111	178	162.8
52	123	142	73	47	100	199	114	92	236	152	130	218	165.6
53	140	132	63	54	99	200	114.667	105	163	129	160	202	151.8
54	110	158	42	65	52	219	107.667	58	143	150	133	210	138.8
55	95	124	71	94	58	221	110.5	103	156	149	190	195	158.6
56	92	124	87	73	65	205	107.667	151	186	192	229	160	183.6
57	81	124	71	61	83	202	103.667	249	173	166	255	207	210
58	90	108	87	49	45	204	97.1667	151	154	165	255	217	188.4
59	98	133	86	56	85	190	108	195	150	170	247	246	201.6
60	110	145	102	61	92	194	117.333	99	131	179	255	183	169.4
61	104	158	121	81	84	196	124	96	107	158	255	204	164
62	107	144	92	91	115	182	121.833	141	110	209	246	182	177.6
63	88	148	50	128	134	172	120	67	123	163	255	211	163.8
64	87	158	49	150	134	210	131.333	106	156	172	247	172	170.6
65	98	134	70	133	76	205	119.333	143	152	209	236	198	187.6
66	91	122	62	102	112	174	110.5	78	117	162	220	217	158.8
67	107	113	64	83	88	166	103.5	105	137	196	231	226	179
68	124	104	87	87	88	172	110.333	84	137	155	211	222	161.8
69	118	118	104	88	134	154	119.333	170	191	145	235	240	196.2
70	144	114	91	69	132	129	113.167	224	130	135	255	238	196.4
71	166	113	107	70	120	100	112.667	178	126	147	255	241	189.4
72	181	111	109	103	120	74	116.333	157	139	171	255	218	188
73	156	117	110	141	149	119	132	147	108	204	255	178	178.4
74	130	124	90	129	116	132	120.167	81	141	174	249	181	165.2
75	133	141	94	153	147	176	140.667	102	182	223	255	198	192
76	118	125	114	169	116	204	141	148	221	193	255	187	200.8
77	120	135	116	148	153	202	145.667	80	224	232	255	166	191.4
78	145	109	91	101	124	187	126.167	103	223	198	255	162	188.2
79	111	109	88	113	153	185	126.5	143	212	200	255	178	197.6
80	121	106	80	104	134	199	124	164	156	196	255	177	189.6
81	137	140	77	111	158	192	135.833	138	160	181	255	183	183.4
82	124	121	76	106	142	165	122.333	148	181	158	255	151	178.6
83	129	101	61	99	139	143	112	179	153	198	255	200	197
84	125	95	71	77	124	153	107.5	190	181	161	255	246	206.6
85	128	80	74	77	80	142	96.8333	192	175	170	255	219	202.2
86	114	75	76	84	97	146	98.6667	174	137	200	255	188	190.8
87	111	61	79	88	101	157	99.5	138	105	218	251	196	181.6
88	110	75	75	103	70	159	98.6667	171	129	173	255	150	175.6
89	102	97	87	57	76	158	96.1667	173	93	194	255	147	172.4
90	109	85	63	117	76	155	100.833	188	124	196	236	165	181.8
91	84	120	87	131	87	166	112.5	184	102	160	237	148	166.2
92	81	135	51	116	77	162	103.667	118	110	191	255	163	167.4
93	72	109	63	103	88	156	98.5	120	125	180	255	184	172.8
94	83	125	67	85	74	139	95.5	160	81	152	255	111	151.8
95	86	114	54	94	77	131	92.6667	116	106	185	255	102	152.8
96	77	113	46	79	108	193	102.667	191	77	203	255	105	166.2
97	76	96	44	82	105	216	103.167	209	66	196	247	98	163.2
98	76	78	54	102	84	194	98	156	95	176	255	116	159.6
99	84	74	53	128	77	186	100.333	240	109	156	255	92	170.4
100	79	93	62	117	114	206	111.833	167	125	221	255	93	172.2
101	82	94	76	95	113	178	106.333	187	132	240	255	89	180.6
102	111	128	52	79	83	206	109.833	219	123	236	247	112	187.4
103	101	117	62	95	94	178	107.833	222	100	173	255	196	189.2
104	84	95	81	79	120	206	110.833	200	53	177	251	205	177.2
105	100	79	74	100	93	201	107.833	148	58	153	255	217	166.2
106	83	100	71	86	75	207	103.667	164	69	151	255	224	172.6
107	86	86	58	103	97	198	104.667	178	71	216	255	243	192.6
108	108	103	65	102	103	201	113.667	143	95	199	255	195	177.4
109	109	102	51	83	84	213	107	147	67	228	255	196	178.6
110	136	83	46	90	92	228	112.5	126	68	220	255	204	174.6
111	100	102	52	91	58	222	104.167	96	40	222	255	196	161.8
112	79	83	48	93	70	218	98.5	76	40	182	255	249	160.4
113	99	90	46	78	84	219	102.667	139	53	216	255	248	182.2
114	87	91	55	86	70	208	99.5	106	36	255	255	246	179.6
115	88	93	58	96	92	199	104.333	99	36	217	255	213	164
116	79	97	76	97	76	195	103.333	119	71	187	255	194	165.2
117	90	86	99	89	55	210	104.833	97	47	198	255	213	162
118	60	96	53	82	79	223	98.8333	106	50	195	255	178	156.8
119	72	97	65	83	76	193	97.6667	77	47	240	255	219	167.6
120	56	89	86	86	48	188	92.1667	103	61	218	247	188	163.4
121	69	82	106	110	50	173	98.3333	104	34	218	247	187	158
122	69	83	111	97	66	172	99.6667	138	34	240	241	209	172.4
123	46	86	134	117	57	147	97.8333	135	51	236	235	208	173
124	55	110	124	114	69	175	107.833	125	31	232	233	203	164.8
125	58	93	159	123	53	161	107.833	111	38	255	249	255	181.6
126	76	117	133	109	60	164	109.833	120	32	204	255	255	173.2
127	99	114	111	123	57	180	114	135	24	184	255	255	170.6
128	97	123	113	109	77	168	114.5	80	25	221	255	255	167.2
129	103	109	92	82	83	172	106.833	132	30	205	251	255	174.6
130	124	82	86	86	62	174	102.333	105	22	171	255	248	160.2
131	145	86	69	100	89	170	109.833	74	27	181	255	255	158.4
132	155	100	73	92	94	171	114.167	84	18	166	252	255	155
133	154	92	94	104	86	175	117.5	52	23	136	246	255	142.4
134	163	104	101	112	80	173	122.167	42	22	135	252	255	141.2
135	152	112	117	113	78	163	122.5	54	27	142	255	244	144.4
136	116	113	89	106	56	148	104.667	86	25	117	255	221	140.8
137	115	106	88	104	77	167	109.5	71	34	136	255	208	140.8
138	106	104	67	104	75	163	103.167	108	32	129	246	224	147.8
139	119	104	53	116	69	160	103.5	177	34	116	242	255	164.8
140	114	116	72	90	93	153	106.333	128	31	118	250	228	151
141	116	90	53	109	87	152	101.167	116	30	104	255	174	135.8
142	115	109	72	101	73	160	105	116	47	103	255	222	148.6
143	130	101	66	100	90	152	106.5	88	50	78	255	193	132.8
144	121	109	47	105	87	160	104.833	116	46	89	255	201	141.4
145	124	101	60	124	87	162	109.667	138	42	101	239	232	150.4
146	115	100	57	112	93	169	107.667	194	65	94	223	196	154.4
147	80	87	48	92	77	177	93.5	145	50	92	250	196	146.6
148	79	111	49	99	78	164	96.6667	134	67	89	223	197	142
149	64	100	74	102	89	159	98	120	67	85	250	255	155.4
150	61	117	64	97	82	160	96.8333	134	87	110	255	234	164
151	61	116	58	146	94	150	104.167	107	104	99	251	235	159.2
152	66	150	60	150	50	173	108.167	127	93	95	244	252	162.2
153	61	160	67	114	113	187	117	139	101	81	245	174	148
154	58	155	60	102	80	169	104	117	76	104	246	188	146.2
155	48	146	38	87	113	144	96	128	91	102	255	178	150.8
156	58	128	69	68	109	169	100.167	136	76	116	255	154	147.4
157	57	105	71	105	113	144	99.1667	142	131	131	255	180	167.8
158	71	88	81	96	107	139	97	100	114	130	255	145	148.8
159	88	105	106	106	133	134	112	102	110	202	255	153	164.4
160	75	94	88	92	66	125	90	126	50	159	255	160	150
161	95	94	89	77	64	127	91	166	88	177	255	167	170.6
162	81	75	75	72	76	130	84.8333	129	92	186	255	199	172.2
163	97	84	68	70	86	137	90.3333	121	71	147	255	160	150.8
164	94	87	79	84	94	131	94.8333	131	83	151	248	154	153.4
165	96	98	62	73	87	130	91	151	88	181	245	134	159.8
166	94	90	65	86	84	143	93.6667	207	106	199	255	107	174.8
167	101	101	51	105	77	168	100.5	197	98	201	255	141	178.4
168	104	96	56	132	92	166	107.667	112	76	195	255	152	158
169	87	108	45	106	58	141	90.8333	153	62	170	255	145	157
170	75	112	54	109	78	145	95.5	196	68	168	255	172	171.8
171	76	129	47	92	116	171	105.167	149	76	212	255	174	173.2
172	62	129	43	76	156	177	107.167	147	112	164	249	186	171.6
173	51	123	49	92	124	152	98.5	156	116	212	245	173	180.4
174	56	109	59	76	101	158	93.1667	182	103	167	255	184	178.2
175	45	79	59	65	143	153	90.6667	207	104	170	255	207	188.6
176	54	65	64	70	120	163	89.3333	88	121	152	255	184	160
177	47	83	53	73	107	178	90.1667	117	115	150	245	139	153.2
178	43	81	37	62	100	173	82.6667	62	110	156	255	125	141.6
179	49	56	46	60	71	168	75	96	87	110	255	147	139
180	42	60	37	63	80	172	75.6667	65	143	154	255	207	164.8
181	48	64	50	64	109	162	82.8333	92	123	140	255	192	160.4
182	65	58	42	82	134	167	91.3333	159	128	115	255	224	176.2
183	47	67	47	72	134	167	89	168	113	123	255	215	174.8
184	35	72	53	83	96	154	82.1667	128	52	124	252	231	157.4
185	42	91	53	70	78	167	83.5	118	54	136	255	221	156.8
186	46	83	66	53	100	183	88.5	123	67	151	255	241	167.4
187	49	91	42	51	80	188	83.5	139	77	136	255	246	170.6
188	43	57	67	52	85	183	81.1667	156	67	194	255	243	183
189	61	73	59	53	77	152	79.1667	112	94	163	255	243	173.4
190	61	78	69	62	101	153	87.3333	106	111	188	255	199	171.8
191	57	84	84	89	99	162	95.8333	101	81	137	255	214	157.6
192	43	95	71	73	73	174	88.1667	153	62	150	255	185	161
193	44	109	64	71	72	157	86.1667	178	67	166	255	207	174.6
194	60	97	77	90	74	130	88	176	72	165	255	165	166.6
195	59	128	61	94	94	137	95.5	153	103	214	255	152	175.4
196	58	122	48	43	117	163	91.8333	113	62	248	255	212	178
197	58	128	60	41	159	177	103.833	170	76	179	255	192	174.4
198	59	122	58	30	110	180	93.1667	131	86	178	255	228	175.6
199	52	92	46	33	119	159	83.5	153	84	203	245	233	183.6
200	48	62	55	53	114	176	84.6667	126	101	167	255	221	174

## Sheet: JIM5-no enzyme treatment
	control-1	control-2	control-3	control-4	control-5	control-6	Mean	B toxicity-1	B toxicity-2	B toxicity-3	B toxicity-4	B toxicity-5	B toxicity-6	Mean
1	34	49	47	38	30	16	35.6667	75	75	78	77	68	93	77.6667
2	35	54	44	55	36	20	40.6667	87	59	85	75	63	82	75.1667
3	41	57	47	44	32	18	39.8333	86	75	77	71	82	83	79
4	44	38	56	62	56	14	45	82	87	58	61	87	77	75.3333
5	44	35	42	41	63	23	41.3333	87	66	65	72	93	64	74.5
6	38	49	62	44	34	20	41.1667	80	72	69	72	79	64	72.6667
7	35	50	60	46	25	26	40.3333	73	87	82	74	104	73	82.1667
8	47	44	35	48	27	28	38.1667	81	80	69	68	87	71	76
9	47	62	35	46	34	20	40.6667	84	76	72	89	100	69	81.6667
10	44	55	36	50	33	33	41.8333	94	59	69	72	95	70	76.5
11	49	44	39	40	33	23	38	83	72	81	74	106	75	81.8333
12	40	47	43	41	39	24	39	111	81	83	87	124	69	92.5
13	41	32	52	43	43	32	40.5	84	78	91	76	125	57	85.1667
14	59	43	49	63	26	22	43.6667	81	74	113	77	116	86	91.1667
15	56	45	34	54	40	22	41.8333	89	82	89	85	95	74	85.6667
16	52	46	35	60	41	16	41.6667	81	78	109	84	86	89	87.8333
17	54	42	34	63	55	24	45.3333	100	132	89	78	102	102	100.5
18	30	52	30	57	34	29	38.6667	90	84	105	113	89	92	95.5
19	45	54	27	68	41	32	44.5	100	82	97	109	99	96	97.1667
20	30	53	33	75	44	32	44.5	112	100	103	90	70	96	95.1667
21	42	63	29	74	39	27	45.6667	92	102	111	100	73	80	93
22	36	57	29	68	53	38	46.8333	102	103	116	99	72	81	95.5
23	52	56	33	57	60	36	49	101	94	144	100	68	70	96.1667
24	50	75	37	88	52	35	56.1667	121	100	143	84	75	81	100.667
25	53	73	48	82	42	41	56.5	102	96	155	104	84	89	105
26	70	75	60	95	48	31	63.1667	105	106	104	102	100	88	100.833
27	60	73	58	85	43	32	58.5	102	92	128	105	99	93	103.167
28	71	68	58	79	59	44	63.1667	96	105	127	129	109	119	114.167
29	39	57	46	79	32	31	47.3333	86	100	154	95	100	91	104.333
30	68	51	55	96	59	37	61	82	106	137	95	113	101	105.667
31	70	63	30	102	32	40	56.1667	97	79	136	116	112	112	108.667
32	76	75	43	101	52	48	65.8333	101	84	146	117	122	105	112.5
33	96	75	49	103	36	47	67.6667	102	83	144	124	133	89	112.5
34	102	81	51	97	52	43	71	90	75	112	104	109	101	98.5
35	101	79	45	105	56	34	70	90	93	114	92	115	89	98.8333
36	103	79	47	96	49	36	68.3333	82	72	116	109	106	101	97.6667
37	97	84	55	90	55	27	68	80	74	129	104	113	79	96.5
38	92	82	60	100	37	30	66.8333	88	82	120	90	116	76	95.3333
39	105	80	72	89	35	40	70.1667	92	80	106	115	118	79	98.3333
40	104	87	60	84	57	24	69.3333	94	88	102	129	92	69	95.6667
41	100	90	66	81	37	35	68.1667	81	92	100	141	98	73	97.5
42	102	77	63	80	69	34	70.8333	77	94	100	116	86	66	89.8333
43	90	71	68	85	36	34	64	84	81	110	109	101	75	93.3333
44	82	100	78	86	54	46	74.3333	85	92	107	124	93	76	96.1667
45	86	89	101	109	40	34	76.5	86	86	109	133	125	79	103
46	85	84	89	90	42	56	74.3333	95	78	101	121	113	63	95.1667
47	75	81	98	101	44	51	75	95	102	106	128	123	82	106
48	98	86	119	118	52	30	83.8333	96	99	100	112	110	66	97.1667
49	93	85	119	113	64	26	83.3333	118	102	96	132	109	66	103.833
50	81	86	112	107	42	36	77.3333	113	101	90	128	127	60	103.167
51	75	109	117	149	50	36	89.3333	103	118	102	99	105	71	99.6667
52	107	90	128	140	47	35	91.1667	115	106	98	125	128	70	107
53	113	101	98	134	31	37	85.6667	99	125	105	102	100	73	100.667
54	118	118	80	121	35	35	84.5	130	118	102	103	93	85	105.167
55	138	113	81	97	29	33	81.8333	123	101	103	127	109	70	105.5
56	130	107	87	94	43	36	82.8333	135	130	89	97	135	74	110
57	139	149	86	101	42	45	93.6667	111	123	85	119	114	71	103.833
58	142	140	87	74	34	40	86.1667	107	135	85	121	128	72	108
59	136	134	109	92	41	40	92	124	111	80	121	99	68	100.5
60	120	121	99	91	53	33	86.1667	123	107	102	93	117	70	102
61	104	97	103	124	52	36	86	128	124	99	93	117	69	105
62	94	94	107	94	53	50	82	127	123	99	112	106	73	106.667
63	118	101	107	96	53	51	87.6667	117	98	97	107	109	55	97.1667
64	110	74	108	95	42	34	77.1667	110	127	98	120	108	71	105.667
65	119	92	104	99	48	38	83.3333	114	86	100	112	112	72	99.3333
66	86	91	103	121	56	37	82.3333	142	110	129	104	119	66	111.667
67	95	124	107	112	59	42	89.8333	144	117	108	112	123	77	113.5
68	96	94	84	117	55	47	82.1667	119	142	108	100	118	45	105.333
69	112	96	78	109	41	41	79.5	139	121	123	104	105	51	107.167
70	129	95	99	106	37	35	83.5	113	138	100	115	124	65	109.167
71	114	99	92	121	60	31	86.1667	110	123	128	125	125	59	111.667
72	101	121	94	117	43	38	85.6667	117	124	127	123	126	54	111.833
73	98	112	84	119	43	28	80.6667	128	112	122	105	124	66	109.5
74	101	117	123	127	43	30	90.1667	113	122	121	104	131	52	107.167
75	104	109	99	122	54	41	88.1667	118	128	119	107	114	49	105.833
76	102	106	136	110	45	33	88.6667	109	118	134	122	121	82	114.333
77	98	121	106	113	32	34	84	101	95	126	122	114	72	105
78	108	117	126	110	34	32	87.8333	101	105	129	121	107	60	103.833
79	123	119	110	113	28	35	88	117	101	141	97	125	65	107.667
80	113	127	108	109	39	32	88	92	117	141	122	100	67	106.5
81	123	122	113	95	28	29	85	102	101	120	155	113	46	106.167
82	125	110	109	83	38	37	83.6667	109	117	138	118	100	51	105.5
83	106	113	111	88	46	33	82.8333	120	92	138	119	104	43	102.667
84	87	109	124	86	70	32	84.6667	122	124	127	138	78	50	106.5
85	86	95	124	104	74	37	86.6667	143	109	126	126	98	43	107.5
86	92	83	130	130	89	34	93	139	120	114	91	83	43	98.3333
87	103	88	127	129	47	34	88	130	112	115	93	90	50	98.3333
88	121	86	136	148	35	25	91.8333	111	126	104	95	95	48	96.5
89	124	122	156	121	31	35	98.1667	111	130	112	117	86	49	100.833
90	152	129	139	141	42	36	106.5	115	111	138	103	89	57	102.167
91	121	133	152	129	32	30	99.5	120	111	128	102	96	68	104.167
92	141	111	139	132	25	38	97.6667	133	139	107	92	82	60	102.167
93	129	99	129	110	31	41	89.8333	124	120	103	94	95	60	99.3333
94	132	127	102	121	40	36	93	138	133	99	87	105	55	102.833
95	110	116	151	115	42	32	94.3333	115	124	126	94	99	52	101.667
96	121	107	115	131	41	38	92.1667	133	138	91	105	116	55	106.333
97	115	106	126	125	48	31	91.8333	137	124	131	104	95	43	105.667
98	131	131	113	115	31	40	93.5	153	138	117	79	110	64	110.167
99	125	107	113	147	31	24	91.1667	160	121	107	77	92	69	104.333
100	115	97	127	113	42	32	87.6667	145	134	116	86	87	71	106.5
101	138	124	130	115	31	36	95.6667	134	163	126	87	96	77	113.833
102	121	116	120	126	42	32	92.8333	140	153	145	99	114	87	123
103	111	112	121	109	32	28	85.5	134	159	119	122	102	81	119.5
104	97	115	120	134	46	26	89.6667	140	130	121	87	88	76	107
105	84	113	115	112	31	24	79.8333	141	151	117	80	86	65	106.667
106	125	115	106	102	50	23	86.8333	138	129	133	77	83	73	105.5
107	96	126	102	95	38	21	79.6667	141	140	132	84	103	89	114.833
108	100	109	105	103	52	36	84.1667	121	141	105	75	119	98	109.833
109	89	134	95	101	30	24	78.8333	163	138	136	110	92	79	119.667
110	91	112	96	121	32	24	79.3333	149	136	152	90	96	84	117.833
111	116	102	108	157	32	27	90.3333	160	110	128	91	98	88	112.5
112	108	95	104	113	35	25	80	144	163	116	88	103	83	116.167
113	112	103	115	119	34	25	84.6667	156	149	123	91	89	104	118.667
114	117	101	105	107	37	32	83.1667	154	139	138	87	122	96	122.667
115	150	121	102	119	42	38	95.3333	150	134	140	75	96	88	113.833
116	146	157	102	114	84	26	104.833	138	149	150	86	117	83	120.5
117	123	113	114	117	60	32	93.1667	136	156	121	81	128	94	119.333
118	152	119	94	120	72	37	99	133	137	156	82	135	99	123.667
119	131	107	98	119	72	41	94.6667	116	111	148	91	114	113	115.5
120	116	119	98	124	81	32	95	120	136	156	88	120	98	119.667
121	115	114	123	112	90	34	98	108	133	156	90	123	77	114.5
122	98	117	119	136	102	35	101.167	120	116	159	81	116	85	112.833
123	114	120	126	134	127	32	108.833	119	133	135	87	121	78	112.167
124	104	119	115	126	126	32	103.667	122	125	123	73	128	72	107.167
125	136	124	133	147	136	27	117.167	127	120	147	78	130	80	113.667
126	165	112	135	125	132	27	116	145	104	130	91	118	88	112.667
127	169	136	117	130	91		128.6	135	120	100	80	118	72	104.167
128	165	134	121	117	62		119.8	130	112	115	103	106	61	104.5
129	169	126	119	114	48		115.2	144	122	100	112	133	61	112
130	153	147	107	128	59		118.8	131	123	117	124	134	86	119.167
131	171	125	135	142	45		123.6	131	145	129	129	112	61	117.833
132	156	130	119	127	70		120.4	109	141	112	119	106	86	112.167
133	149	117	136	121	70		118.6	130	125	134	97	92	71	108.167
134	170	114	136	123	72		123	135	144	123	106	120	71	116.5
135	165	128	148	132	55		125.6	129	131	152	85	112	73	113.667
136	169	142	110	148	69		127.6	146	131	147	112	117	76	121.5
137	156	127	107	173	58		124.2	146	109	126	126	107	90	117.333
138	152	121	118	177	38		121.2	160	130	155	102	102	91	123.333
139	136	123	92	158	52		112.2	150	135	125	85	90	112	116.167
140	137	132	112	149	49		115.8	160	129	125	101	83	120	119.667
141	132	148	107	178	53		123.6	158	146	132	98	75	101	118.333
142	135	173	100	181	61		130	164	146	133	85	64	95	114.5
143	148	177	107	170	66		133.6	142	160	150	89	84	98	120.5
144	135	158	99	195	103		138	148	158	133	119	100	98	126
145	148	149	101	182	70		130	165	164	118	122	97	91	126.167
146	155	178	112	177	60		136.4	160	135	134	107	100	89	120.833
147	153	181	149	198	68		149.8	188	164	138	101	110	127	138
148	169	170	146	176	66		145.4	178	142	135	110	110	96	128.5
149	166	195	155	159	63		147.6	205	167	139	114	133	106	144
150	145	182	167	143	57		138.8	172	148	138	110	128	120	136
151	132	177	156	148	73		137.2	181	165	142	117	119	139	143.833
152	138	198	169	125	46		135.2	144	160	153	116	131	98	133.667
153	139	176	146	117	40		123.6	168	188	151	139	136	111	148.833
154	122	159	110	88	63		108.4	169	177	143	134	156	110	148.167
155	162	143	129	104	68		121.2	168	160	142	121	148	103	140.333
156	150	148	123	124	32		115.4	150	148	150	136	133	98	135.833
157	152	125	103	105	28		102.6	154	151	159	150	143	107	144
158	157	117	108	88	34		100.8	153	121	159	146	140	111	138.333
159	135	88	108	83	40		90.8	92	141	177	144	146	96	132.667
160	121	117	118	87	49		98.4	88	138	194	120	159	88	131.167
161	125	132	116	102	41		103.2	85	110	182	127	144	91	123.167
162	141	115	118	84	54		102.4	95	99	201	91	165	104	125.833
163	132	109	119	95	46		100.2	105	89	190	102	165	106	126.167
164	118	96	117	106	38		95	103	103	172	135	155	98	127.667
165	119	87	102	107	49		92.8	93	93	158	104	165	127	123.333
166	107	102	98	101	49		91.4	113	93	158	108	162	100	122.333
167	102	84	101	103	45		87	114	94	174	121	159	105	127.833
168	106	95	123	97	84		101	113	81	158	68	170	93	113.833
169	97	106	133	103	100		107.8	104	79	143	60	154	99	106.5
170	111	107	130	94	72		102.8	124	91	102	59	165	83	104
171	101	101	108	92	53		91	118	104	116	62	174	102	112.667
172	110	103	108	122	71		102.8	123	122	97	77	166	124	118.167
173	101	89	100	108	58		91.2	120	134	98	60	185	114	118.5
174	98	103	111	106	56		94.8	135	126	95	84	174	110	120.667
175	97	94	113	103	69		95.2	128	135	89	82	161	121	119.333
176	103	92	144	115	61		103	131	151	102	71	137	124	119.333
177	79	122	111	128	64		100.8	90	157	89	71	125	127	109.833
178	93	108	101	115	48		93	99	153	82	78	139	95	107.667
179	109	106	104	104	59		96.4	115	121	84	90	152	89	108.5
180	102	103	103	93	36		87.4	130	138	87	76	167	93	115.167
181	115	107	100	94	68		96.8	140	104	86	76	171	75	108.667
182	116	97	80	108	42		88.6	140	101	78	76	166	60	103.5
183	115	107	84	83	68		91.4	151	107	74	69	177	66	107.333
184	125	97	99	69	51		88.2	127	140	106	92	168	68	116.833
185	115	103	84	111	37		90	164	152	100	76	166	89	124.5
186	108	104	99	100	48		91.8	126	163	117	70	123	84	113.833
187	137	93	105	124	43		100.4	126	126	134	69	97	66	103
188	116	94	115	124	48		99.4	138	126	136	75	133	64	112
189	130	108	134	122	42		107.2	175	138	132	92	125	64	121
190	116	83	116	118	47		96	158	168	142	80	134	77	126.5
191	130	69	113	103	47		92.4	184	160	148	69	140	78	129.833
192	135	111	115	93	62		103.2	172	178	154	71	171	77	137.167
193	158	100	143	96	85		116.4	155	207	154	77	145	78	136
194	129	124	136	87	51		105.4	144	192	104	34	147	89	118.333
195	127	124	119	92	59		104.2	196	198	109	65	121	88	129.5
196	128	122	127	91	87		111	163	196	114		137	80	138
197	146	157	86	77	61		105.4	155	207	117		114	72	133
198	129	147	105	91	58		106	163	180	160		101	83	137.4
199	157	130	88	77	56		101.6	155	211	151		103	81	140.2
200	147	96	88	141	101		114.6	190	185	168		99	93	147

## Sheet: Cellulose-cellulase treatment
	control-1	control-2	control-3	control-4	control-5	control-6	Mean	B toxicity-1	B toxicity-2	B toxicity-3	B toxicity-4	B toxicity-5	Mean
1	8	7	11	17	3	11	9.5	60	51	63	40	32	49.2
2	10	4	10	14	11	11	10	55	49	62	33	41	48
3	13	4	11	18	3	15	10.6667	45	51	60	39	40	47
4	11	5	11	17	3	14	10.1667	61	51	58	39	50	51.8
5	13	6	15	15	6	18	12.1667	64	50	54	46	44	51.6
6	15	7	14	10	5	17	11.3333	69	51	51	47	42	52
7	17	10	14	9	10	22	13.6667	61	48	52	33	32	45.2
8	17	13	17	9	8	21	14.1667	53	48	55	35	34	45
9	21	13	17	7	8	23	14.8333	46	51	58	31	38	44.8
10	23	13	17	5	10	22	15	46	60	60	35	38	47.8
11	22	12	19	9	7	23	15.3333	47	67	59	36	44	50.6
12	23	10	19	7	8	21	14.6667	48	65	57	40	50	52
13	21	16	20	6	9	22	15.6667	48	62	54	42	46	50.4
14	22	18	20	7	9	21	16.1667	48	56	54	45	44	49.4
15	21	18	19	7	11	21	16.1667	52	50	54	46	39	48.2
16	21	19	19	6	13	21	16.5	54	46	55	41	34	46
17	21	18	18	8	10	21	16	59	46	54	46	32	47.4
18	21	18	18	6	8	20	15.1667	58	47	56	40	32	46.6
19	20	17	20	10	10	19	16	57	48	59	50	31	49
20	19	17	18	7	8	20	14.8333	55	47	63	56	48	53.8
21	20	15	19	9	8	20	15.1667	53	45	66	49	38	50.2
22	20	13	18	6	12	19	14.6667	57	45	68	41	40	50.2
23	19	14	16	6	13	18	14.3333	59	46	65	48	34	50.4
24	18	13	14	8	10	20	13.8333	58	50	63	41	33	49
25	15	14	11	11	7	21	13.1667	50	52	62	45	37	49.2
26	13	12	8	13	10	23	13.1667	47	52	65	45	41	50
27	12	12	8	10	11	26	13.1667	43	51	66	39	37	47.2
28	11	13	6	10	12	27	13.1667	46	50	65	34	41	47.2
29	8	11	7	10	8	27	11.8333	51	51	62	39	38	48.2
30	11	10	7	10	8	25	11.8333	53	48	57	39	36	46.6
31	12	11	8	9	11	21	12	55	46	53	51	32	47.4
32	12	12	9	11	12	20	12.6667	58	52	53	48	42	50.6
33	11	17	10	8	8	19	12.1667	63	59	57	46	45	54
34	11	16	12	7	10	17	12.1667	64	62	58	42	46	54.4
35	10	19	12	9	8	18	12.6667	64	58	59	31	42	50.8
36	11	21	12	7	6	18	12.5	63	52	57	29	49	50
37	12	21	9	10	11	17	13.3333	59	50	53	30	43	47
38	17	23	9	9	10	16	14	57	47	50	32	61	49.4
39	17	24	7	8	7	17	13.3333	50	51	48	32	69	50
40	17	22	7	7	7	17	12.8333	58	53	46	38	66	52.2
41	17	21	6	8	4	17	12.1667	61	55	42	39	55	50.4
42	15	20	7	7	8	15	12	66	60	41	44	53	52.8
43	14	17	7	8	12	14	12	65	64	39	43	46	51.4
44	13	17	9	7	13	13	12	64	65	40	50	58	55.4
45	14	16	8	6	12	14	11.6667	61	66	40	42	53	52.4
46	14	18	6	7	13	14	12	60	65	41	34	58	51.6
47	15	18	6	6	12	15	12	59	66	41	33	50	49.8
48	17	17	4	13	11	13	12.5	60	65	46	31	53	51
49	17	18	5	7	8	16	11.8333	65	66	47	34	47	51.8
50	16	20	4	9	7	16	12	70	65	48	33	62	55.6
51	18	18	6	7	8	16	12.1667	70	64	52	35	55	55.2
52	18	20	5	8	12	15	13	72	61	54	30	49	53.2
53	17	20	6	8	10	17	13	71	55	53	27	49	51
54	18	19	7	5	11	18	13	63	51	53	31	43	48.2
55	20	18	5	6	10	18	12.8333	59	50	53	27	43	46.4
56	18	18	6	6	7	18	12.1667	56	50	54	28	36	44.8
57	18	16	3	5	12	18	12	47	52	55	26	38	43.6
58	17	16	4	6	10	17	11.6667	47	54	57	32	47	47.4
59	17	12	6	7	11	17	11.6667	45	63	54	32	47	48.2
60	16	12	5	7	13	16	11.5	49	65	51	39	47	50.2
61	17	12	5	6	15	17	12	52	66	52	24	47	48.2
62	17	8	6	8	12	17	11.3333	50	65	51	22	52	48
63	16	8	7	5	13	16	10.8333	50	68	56	25	48	49.4
64	16	8	8	7	9	16	10.6667	49	68	56	25	41	47.8
65	16	8	6	6	9	16	10.1667	47	67	55	25	36	46
66	16	10	6	9	13	16	11.6667	47	68	55	21	29	44
67	16	10	6	6	10	16	10.6667	47	68	51	22	27	43
68	15	11	5	10	11	15	11.1667	50	66	50	24	27	43.4
69	15	12	5	8	11	15	11	53	67	48	22	24	42.8
70	15	12	6	7	16	15	11.8333	56	65	49	25	26	44.2
71	16	11	7	10	14	16	12.3333	60	62	50	28	27	45.4
72	16	11	7	9	9	16	11.3333	63	61	51	22	31	45.6
73	17	11	6	9	13	17	12.1667	59	63	50	20	26	43.6
74	16	10	6	7	16	16	11.8333	60	65	49	26	23	44.6
75	15	10	4	9	12	15	10.8333	56	66	46	23	26	43.4
76	14	10	5	6	9	14	9.66667	59	68	44	25	22	43.6
77	14	9	5	10	9	14	10.1667	62	64	43	24	28	44.2
78	14	8	3	9	9	14	9.5	60	58	44	25	25	42.4
79	13	9	4	8	9	13	9.33333	59	52	43	32	20	41.2
80	13	9	4	8	9	13	9.33333	57	48	43	32	25	41
81	13	8	2	8	9	13	8.83333	50	46	43	41	28	41.6
82	14	7	2	10	10	14	9.5	51	49	44	39	29	42.4
83	19	7	2	9	11	15	10.5	47	50	46	35	29	41.4
84	20	7	2	12	9	15	10.8333	50	54	48	37	32	44.2
85	19	7	2	9	10	15	10.3333	50	59	51	35	39	46.8
86	18	8	2	7	11	15	10.1667	46	66	51	34	38	47
87	16	8	2	7	11	15	9.83333	46	72	52	32	31	46.6
88	16	8	4	7	11	16	10.3333	47	75	52	40	24	47.6
89	16	8	4	7	13	16	10.6667	48	74	53	45	25	49
90	16	8	4	10	15	18	11.8333	52	67	52	44	26	48.2
91	16	9	6	18	15	18	13.6667	51	60	52	46	25	46.8
92	15	9	6	14	18	19	13.5	54	53	52	39	29	45.4
93	14	9	4	11	10	16	10.6667	58	51	50	43	32	46.8
94	15	9	5	9	9	16	10.5	61	50	49	37	35	46.4
95	15	7	4	11	12	16	10.8333	55	49	47	44	31	45.2
96	14	7	3	11	8	16	9.83333	57	54	48	45	36	48
97	16	7	4	10	11	18	11	58	52	49	54	38	50.2
98	16	6	4	15	11	19	11.8333	59	51	51	69	32	52.4
99	16	6	6	13	12	19	12	54	52	53	40	32	46.2
100	16	7	4	15	11	20	12.1667	56	58	53	57	32	51.2
101	16	7	4	13	13	20	12.1667	56	62	53	52	26	49.8
102	16	8	5	14	8	19	11.6667	54	64	51	40	23	46.4
103	16	8	6	10	12	19	11.8333	54	63	49	45	27	47.6
104	16	7	7	9	11	19	11.5	53	62	49	45	27	47.2
105	15	8	7	11	12	17	11.6667	52	59	48	49	27	47
106	14	8	8	11	11	17	11.5	49	56	48	29	29	42.2
107	13	8	8	10	11	18	11.3333	50	53	50	34	32	43.8
108	14	8	9	12	15	18	12.6667	51	54	52	34	33	44.8
109	14	8	10	11	17	18	13	49	55	52	34	36	45.2
110	14	8	11	9	13	18	12.1667	51	56	52	35	32	45.2
111	13	7	11	14	12	17	12.3333	53	57	48	27	39	44.8
112	14	8	11	10	12	16	11.8333	53	56	47	30	39	45
113	14	8	11	10	14	16	12.1667	49	53	47	28	44	44.2
114	15	8	11	17	16	16	13.8333	49	50	49	25	49	44.4
115	15	8	11	11	12	16	12.1667	50	47	55	30	56	47.6
116	15	7	11	13	13	16	12.5	46	48	59	34	41	45.6
117	15	7	11	18	14	16	13.5	49	51	61	32	44	47.4
118	15	7	11	11	13	16	12.1667	53	56	59	35	45	49.6
119	14	6	11	8	11	16	11	55	59	57	29	42	48.4
120	14	7	12	14	15	16	13	60	61	54	26	32	46.6
121	14	7	13	15	9	14	12	61	65	55	36	27	48.8
122	14	7	12	14	14	14	12.5	62	63	58	32	26	48.2
123	14	7	13	15	13	13	12.5	59	59	63	29	20	46
124	14	7	13	12	13	13	12	57	55	69	32	19	46.4
125	15	7	13	11	12	13	11.8333	56	54	72	36	19	47.4
126	15	7	13	13	11	15	12.3333	55	55	66	38	15	45.8
127	15	7	10	12	14	15	12.1667	51	55	61	35	12	42.8
128	15	7	10	9	15	15	11.8333	51	63	51	42	12	43.8
129	15	5	11	24	13	17	14.1667	50	61	50	50	12	44.6
130	15	5	11	18	14	18	13.5	49	56	52	45	12	42.8
131	16	6	11	11	14	17	12.5	48	51	60	53	14	45.2
132	15	5	10	16	11	17	12.3333	46	46	63	58	11	44.8
133	16	5	9	19	12	17	13	44	43	64	51	15	43.4
134	15	6	8	15	13	17	12.3333	39	41	62	59	14	43
135	15	6	8	22	15	17	13.8333	39	42	58	60	15	42.8
136	13	7	9	17	18	18	13.6667	39	40	55	60	14	41.6
137	13	7	7	16	17	19	13.1667	38	38	54	50	14	38.8
138	13	7	8	21	17	19	14.1667	40	39	54	46	14	38.6
139	12	9	8	20	13	18	13.3333	44	40	53	37	15	37.8
140	12	9	8	24	14	18	14.1667	46	42	52	41	18	39.8
141	11	9	8	18	17	20	13.8333	47	44	50	37	18	39.2
142	10	9	8	14	17	20	13	51	45	52	38	18	40.8
143	10	11	7	16	19	20	13.8333	56	46	51	42	21	43.2
144	12	11	7	15	15	21	13.5	61	46	54	53	21	47
145	13	10	7	19	14	23	14.3333	67	47	54	43	23	46.8
146	13	10	7	15	13	25	13.8333	70	46	55	40	27	47.6
147	13	11	6	20	13	26	14.8333	70	46	57	42	25	48
148	14	11	6	19	15	26	15.1667	65	44	60	53	29	50.2
149	14	11	7	15	10	26	13.8333	63	45	62	49	32	50.2
150	14	12	8	13	10	24	13.5	64	46	64	51	31	51.2
151	14	12	11	12	12	24	14.1667	59	47	61	57	30	50.8
152	14	14	12	27	14	23	17.3333	60	50	59	65	32	53.2
153	14	14	15	16	14	23	16	59	52	56	60	32	51.8
154	14	14	19	12	14	25	16.3333	57	53	55	60	39	52.8
155	14	14	22	19	14	29	18.6667	51	50	56	59	34	50
156	13	14	25	16	19	28	19.1667	48	51	57	74	35	53
157	13	13	30	20	19	30	20.8333	46	51	57	115	30	59.8
158	13	13	31	21	18	30	21	45	53	57	152	28	67
159	13	10	34	19	11	29	19.3333	46	52	56	119	22	59
160	13	10	36	14	15	27	19.1667	47	50	55	87	24	52.6
161	13	10	39	15	10	25	18.6667	48	48	54	63	23	47.2
162	14	9	42	15	10	24	19	51	46	54	59	25	47
163	16	11	44	15	10	20	19.3333	54	48	56	54	25	47.4
164	17	10	45	12	12	19	19.1667	55	48	57	75	22	51.4
165	17	10	45	17	13	17	19.8333	53	48	58	79	25	52.6
166	17	10	44	18	11	14	19	50	48	60	74	17	49.8
167	17	9	41	15	13	13	18	47	46	64	82	18	51.4
168	17	8	43	29	13	12	20.3333	45	45	68	72	25	51
169	17	8	41	23	15	10	19	45	45	70	78	17	51
170	17	8	38	23	24	10	20	44	47	71	54	18	46.8
171	17	8	35	26	23	10	19.8333	48	48	68	43	20	45.4
172	16	8	33	22	36	9	20.6667	53	47	64	38	19	44.2
173	16	8	30	26	34	7	20.1667	57	49	60	42	21	45.8
174	16	7	28	26	40	7	20.6667	60	50	57	36	21	44.8
175	16	7	27	27	44	7	21.3333	60	51	58	35	22	45.2
176	16	8	25	32	37	7	20.8333	59	52	62	32	22	45.4
177	16	8	23	35	47	9	23	57	53	66	39	27	48.4
178	16	8	19	26	59	9	22.8333	55	51	68	46	20	48
179	16	9	15	27	58	10	22.5	51	48	61	48	16	44.8
180	16	9	11	26	65	10	22.8333	55	44	59	41	19	43.6
181	16	10	9		59	10	20.8	60	41	56	41	19	43.4
182	16	12	7		61	10	21.2	63	38	56	49	19	45
183	17	12	6		66	10	22.2	64	39	56	49	24	46.4
184	17	11	7		58	10	20.6	62	42	57	49	16	45.2
185	16	10	7		68	9	22	60	46	56		22	46
186	15	10	7		50	9	18.2	59	51	54		19	45.75
187	14	10	7		49	9	17.8	52	53	53		27	46.25
188	13	10	7		46	9	17	53	54	52			53
189	13	10	5		51	9	17.6	54	54	54			54
190	12	11	5		40	9	15.4	55	55	57			55.6667
191	12	11	6		32	9	14	58	56	60			58
192	15	11	6		37	9	15.6	61	57	66			61.3333
193	14	12	5		31	9	14.2	64	56	68			62.6667
194	14	13	4		29	9	13.8	66	55	69			63.3333
195	13	13	3		24	9	12.4	65	54	68			62.3333
196	14	13	4		25	9	13	65	59	66			63.3333
197	13	13	3		27	9	13	62	58	61			60.3333
198	12	13	3		30	10	13.6	60	56	56			57.3333
199	11	11	3		39	10	14.8	58	54	50			54
200	12	11	3		49	10	17	59	51	46			52

## Sheet: Callose-cellulase treatment
	control-1	control-2	control-3	control-4	control-5	Mean	B toxicity-1	B toxicity-2	B toxicity-3	B toxicity-4	B toxicity-5	Mean
1	11	16	19	22	6	14.8	54	50	67	95	66	66.4
2	9	16	19	21	4	13.8	53	51	66	96	54	64
3	9	16	18	16	8	13.4	51	50	67	96	51	63
4	10	17	18	18	5	13.6	51	51	66	95	63	65.2
5	10	17	17	17	7	13.6	53	53	63	96	55	64
6	9	15	17	20	10	14.2	54	53	61	96	52	63.2
7	8	15	19	21	11	14.8	56	54	60	96	60	65.2
8	10	18	22	17	9	15.2	56	53	61	94	62	65.2
9	10	20	22	19	10	16.2	58	54	66	92	55	65
10	13	21	22	20	9	17	59	56	77	90	60	68.4
11	16	21	23	16	12	17.6	59	57	85	88	63	70.4
12	18	22	25	21	17	20.6	60	58	90	87	67	72.4
13	19	21	24	18	18	20	60	59	92	87	68	73.2
14	19	21	24	17	17	19.6	60	59	90	86	64	71.8
15	19	20	24	20	21	20.8	59	59	88	86	63	71
16	19	19	23	17	35	22.6	58	60	87	87	58	70
17	20	18	23	17	36	22.8	57	59	86	89	58	69.8
18	19	18	23	20	25	21	57	59	85	88	63	70.4
19	19	18	25	22	24	21.6	55	58	83	88	62	69.2
20	19	19	23	26	28	23	54	58	83	88	59	68.4
21	19	19	23	29	29	23.8	54	58	81	87	77	71.4
22	19	19	22	23	44	25.4	55	58	80	85	54	66.4
23	19	18	22	27	37	24.6	54	57	80	83	56	66
24	19	18	22	32	48	27.8	55	58	78	82	54	65.4
25	18	18	22	29	36	24.6	56	58	80	81	53	65.6
26	16	18	22	35	60	30.2	54	58	80	80	53	65
27	15	16	22	37	53	28.6	56	59	81	78	54	65.6
28	16	17	22	45	44	28.8	57	60	83	78	57	67
29	17	17	22	42	43	28.2	57	61	81	78	56	66.6
30	17	18	23	45	43	29.2	55	61	77	80	66	67.8
31	16	19	24	42	48	29.8	55	61	76	81	65	67.6
32	18	19	24	37	61	31.8	54	59	78	84	60	67
33	17	19	24	40	61	32.2	52	57	77	84	67	67.4
34	18	19	24	38	52	30.2	52	59	76	83	65	67
35	18	20	23	45	51	31.4	52	58	75	82	79	69.2
36	18	21	22	47	55	32.6	52	57	73	81	82	69
37	17	20	20	39	57	30.6	52	54	70	81	80	67.4
38	16	19	18	33	58	28.8	53	53	72	82	74	66.8
39	13	19	19	41	52	28.8	55	51	73	83	57	63.8
40	14	19	19	38	54	28.8	53	52	75	84	67	66.2
41	12	19	19	32	57	27.8	51	52	77	86	63	65.8
42	13	17	19	29	56	26.8	52	52	77	87	65	66.6
43	14	17	19	29	57	27.2	54	54	75	88	63	66.8
44	15	18	18	32	52	27	57	55	74	87	82	71
45	15	18	18	32	63	29.2	58	56	71	85	95	73
46	15	18	17	34	54	27.6	59	57	70	83	103	74.4
47	15	17	16	44	55	29.4	62	59	68	82	92	72.6
48	13	16	16	35	60	28	64	63	66	80	76	69.8
49	13	16	16	46	61	30.4	66	64	70	85	72	71.4
50	13	16	14	46	56	29	66	66	72	86	79	73.8
51	12	16	14	48	51	28.2	67	69	72	87	82	75.4
52	12	17	15	44	50	27.6	67	69	72	88	80	75.2
53	12	17	14	49	62	30.8	68	69	74	88	90	77.8
54	14	17	13	46	72	32.4	67	70	75	88	80	76
55	14	17	13	43	61	29.6	67	71	81	87	90	79.2
56	14	16	13	44	67	30.8	67	72	81	88	79	77.4
57	14	16	12	57	60	31.8	71	73	85	87	85	80.2
58	14	16	12	54	61	31.4	72	74	87	84	77	78.8
59	16	16	14	59	61	33.2	72	77	87	84	74	78.8
60	16	16	15	66	60	34.6	73	77	87	84	72	78.6
61	14	15	15	66	60	34	77	78	87	84	79	81
62	14	14	16	59	61	32.8	77	77	85	84	75	79.6
63	16	13	16	54	64	32.6	78	79	86	85	88	83.2
64	16	13	16	50	80	35	78	79	84	86	74	80.2
65	14	14	16	51	85	36	79	81	85	87	81	82.6
66	15	12	16	57	90	38	81	83	85	88	81	83.6
67	13	14	16	51	85	35.8	83	87	87	88	86	86.2
68	13	14	15	52	100	38.8	86	88	88	87	93	88.4
69	13	15	16	55	94	38.6	91	92	85	86	80	86.8
70	13	14	16	51	90	36.8	94	91	86	85	93	89.8
71	10	14	16	65	77	36.4	99	93	85	89	84	90
72	12	14	17	57	83	36.6	99	88	85	89	92	90.6
73	12	14	17	51	95	37.8	97	85	84	90	117	94.6
74	15	15	17	52	94	38.6	94	82	85	90	118	93.8
75	14	16	17	56	90	38.6	92	80	84	88	112	91.2
76	14	17	18	55	93	39.4	89	80	84	87	95	87
77	14	17	18	58	98	41	88	78	84	87	87	84.8
78	14	17	17	65	108	44.2	87	79	79	85	95	85
79	14	17	17	56	101	41	86	79	79	84	87	83
80	16	17	17	57	101	41.6	88	80	78	83	79	81.6
81	17	17	17	57	98	41.2	88	79	78	83	87	83
82	17	18	17	47	97	39.2	88	81	77	82	91	83.8
83	17	19	18	44	97	39	87	79	77	82	87	82.4
84	17	19	19	37	86	35.6	86	79	77	82	91	83
85	17	18	19	45	97	39.2	85	77	77	83	84	81.2
86	17	17	18	44	99	39	83	77	79	85	87	82.2
87	17	17	18	57	100	41.8	81	77	81	85	73	79.4
88	18	17	18	61	108	44.4	81	76	86	86	79	81.6
89	19	16	18	67	96	43.2	79	74	89	87	71	80
90	19	16	17	63	104	43.8	79	73	96	86	82	83.2
91	18	16	17	67	108	45.2	77	75	101	85	70	81.6
92	16	16	16	59	97	40.8	76	75	103	87	79	84
93	16	16	15	56	97	40	74	73	102	86	87	84.4
94	16	16	15	56	101	40.8	73	74	103	86	87	84.6
95	16	16	16	53	86	37.4	72	73	102	86	90	84.6
96	16	16	16	55	95	39.6	71	73	106	86	69	81
97	16	16	17	60	97	41.2	69	72	102	86	56	77
98	16	18	18	57	82	38.2	69	73	100	86	60	77.6
99	16	19	19	62	88	40.8	70	75	98	86	55	76.8
100	16	18	19	66	93	42.4	73	77	93	86	59	77.6
101	16	18	19	75	88	43.2	75	78	90	86	65	78.8
102	16	18	19	69	92	42.8	78	79	86	85	66	78.8
103	16	17	19	70	92	42.8	80	82	84	87	70	80.6
104	17	17	19	83	91	45.4	81	82	84	87	75	81.8
105	18	17	18	90	81	44.8	82	82	84	87	74	81.8
106	18	17	19	93	90	47.4	82	81	84	86	79	82.4
107	18	16	20	96	84	46.8	83	79	85	86	60	78.6
108	17	15	20	96	83	46.2	82	80	86	86	55	77.8
109	14	15	20	87	89	45	80	78	87	86	74	81
110	13	16	20	87	72	41.6	80	75	89	88	59	78.2
111	13	17	19	84	72	41	78	73	89	89	58	77.4
112	13	17	18	95	70	42.6	76	76	90	90	61	78.6
113	13	17	19	100	64	42.6	75	77	91	92	64	79.8
114	14	19	19	95	59	41.2	79	81	92	94	59	81
115	14	19	20	96	50	39.8	78	87	92	95	65	83.4
116	14	19	22	90	50	39	86	96	95	95	64	87.2
117	15	19	21	86	50	38.2	90	97	97	95	68	89.4
118	16	19	21	104	45	41	97	102	100	95	75	93.8
119	16	19	22	96	49	40.4	101	101	102	95	80	95.8
120	16	19	23	112	44	42.8	102	100	103	93	78	95.2
121	14	20	25	94	38	38.2	101	98	105	94	58	91.2
122	14	19	27	102	54	43.2	100	94	101	95	72	92.4
123	14	23	31	95	55	43.6	98	94	97	95	69	90.6
124	14	25	31	98	55	44.6	94	91	91	95	70	88.2
125	14	25	30	99	51	43.8	94	92	83	95	62	85.2
126	14	24	29	107	59	46.6	91	92	77	95	78	86.6
127	11	25	29	110	73	49.6	90	92	71	95	79	85.4
128	13	25	28	105	75	49.2	92	92	67	95	73	83.8
129	14	25	28	108	65	48	90	94	66	95	61	81.2
130	14	25	28	108	78	50.6	92	95	66	94	64	82.2
131	15	24	29	106	66	48	92	99	68	95	67	84.2
132	13	25	29	111	79	51.4	93	97	71	95	85	88.2
133	12	26	29	126	83	55.2	96	100	74	95	73	87.6
134	11	27	30	131	67	53.2	95	99	75	94	68	86.2
135	11	28	30	121	72	52.4	98	98	77	93	61	85.4
136	11	27	30	117	51	47.2	98	98	81	93	58	85.6
137	12	28	31	122	58	50.2	98	100	84	92	63	87.4
138	10	28	31	125	62	51.2	97	98	84	91	72	88.4
139	10	28	31	107	69	49	97	97	82	92	75	88.6
140	11	30	31	112	56	48	97	97	83	92	67	87.2
141	9	30	31	115	56	48.2	96	96	85	92	72	88.2
142	11	35	31	126	57	52	94	95	85	92	74	88
143	12	38	32	96	55	46.6	95	94	86	91	82	89.6
144	12	41	32	97	48	46	95	94	86	91	82	89.6
145	14	42	32	100	59	49.4	94	95	86	91	78	88.8
146	15	42	33	94	48	46.4	94	95	86	91	80	89.2
147	16	41	33	75	52	43.4	94	95	87	91	74	88.2
148	15	42	33	85	57	46.4	95	95	87	90	84	90.2
149	14	36	33	78	55	43.2	95	92	87	87	83	88.8
150	15	33	32	77	58	43	94	92	86	85	88	89
151	16	33	33	85	52	43.8	92	92	85	85	82	87.2
152	12	33	34	82	55	43.2	91	92	83	82	70	83.6
153	11	33	36	84	50	42.8	90	93	79	82	74	83.6
154	11	33	38	78	45	41	90	95	76	81	78	84
155	11	35	39	89	49	44.6	90	95	75	78	87	85
156	13	37	36	80	48	42.8	93	96	73	78	86	85.2
157	15	38	34	101	66	50.8	93	95	72	79	69	81.6
158	15	41	33	83	61	46.6	93	96	70	80	75	82.8
159	15	42	33	86	48	44.8	93	96	69	82	84	84.8
160	15	41	34	96	46	46.4	93	96	68	84	76	83.4
161	15	39	35	103	52	48.8	95	94	66	86	72	82.6
162	15	36	35	97	46	45.8	94	92	66	88	83	84.6
163	14	34	35	88	48	43.8	92	91	66	91	87	85.4
164	14	34	36	82	43	41.8	90	88	68	92	78	83.2
165	14	34	37	88	36	41.8	90	88	69	91	72	82
166	14	35	37	82	41	41.8	88	88	71	92	72	82.2
167	14	35	36	81	37	40.6	87	87	71	93	68	81.2
168	14	35	35	87	44	43	87	87	69	92	88	84.6
169	14	35	34	81	45	41.8	87	88	70	92	75	82.4
170	15	35	34	86	41	42.2	87	91	69	92	74	82.6
171	18	35	34	85	44	43.2	88	90	70	91	65	80.8
172	19	33	32	83	33	40	89	89	69	91	71	81.8
173	20	33	32	87	37	41.8	90	89	69	90	83	84.2
174	18	30	32	86	42	41.6	89	89	69	89	90	85.2
175	18	30	32	93	45	43.6	89	88	68	91	83	83.8
176	19	30	33	99	39	44	89	85	68	90	101	86.6
177	21	30	36	90	47	44.8	88	86	70	89	86	83.8
178	22	30	36	85	50	44.6	88	85	71	87	81	82.4
179	22	30	35	102	41	46	86	84	73	85	94	84.4
180	23	31	35	113	42	48.8	85	82	73	83	93	83.2
181	24	33	37	127	40	52.2	84	82	73	85	79	80.6
182	25	34	37	122	45	52.6	84	82	73	83	82	80.8
183	26	34	36	127	40	52.6	83	84	70	82	85	80.8
184	24	34	36	148	52	58.8	84	87	69	78	116	86.8
185	24	36	37	154	50	60.2	86	87	68	76	115	86.4
186	25	39	38	148	46	59.2	87	87	67	75	87	80.6
187	26	42	39	164	47	63.6	87	86	67	74	101	83
188	27	42	39	154	48	62	87	86	67	73	106	83.8
189	30	44	39	149	48	62	86	86	65	71	114	84.4
190	28	46	41	162	56	66.6	83	88	63	71	112	83.4
191	30	46	41	155	48	64	84	90	62	71	104	82.2
192	33	46	41	174	50	68.8	84	92	60	72	110	83.6
193	34	46	41	166	49	67.2	87	94	58	71	100	82
194	35	46	39	148	55	64.6	90	95	56	73	109	84.6
195	37	46	40	144	49	63.2	90	96	55	75	102	83.6
196	38	47	41	147	56	65.8	92	97	54	77	105	85
197	38	45	41	134	48	61.2	94	97	51	78	100	84
198	37	43	41	121	56	59.6	95	96	51	81	98	84.2
199	35	43	41	131	40	58	96	95	51	82	78	80.4
200	33	43	42	137	33	57.6	97	95	51	82	103	85.6

## Sheet: JIM7-cellulase treatment
	control-1	control-2	control-3	control-4	control-5	control-6	Mean	B toxicity-1	B toxicity-2	B toxicity-3	B toxicity-4	B toxicity-5	B toxicity-6	Mean
1	135	134	168	84	120	141	130.333	74	26	115	90	52	46	67.1667
2	132	168	185	112	146	118	143.5	67	33	90	115	52	45	67
3	130	140	174	101	204	145	149	66	22	123	111	51	48	70.1667
4	111	124	166	80	206	101	131.333	66	17	100	114	51	51	66.5
5	125	199	138	148	191	108	151.5	67	17	66	115	50	62	62.8333
6	138	207	142	91	187	146	151.833	63	19	80	102	45	68	62.8333
7	123	255	156	122	211	139	167.667	66	22	100	97	41	69	65.8333
8	125	255	199	95	165	114	158.833	70	25	82	96	41	67	63.5
9	101	216	201	130	173	156	162.833	67	22	85	78	40	62	59
10	95	192	129	131	123	149	136.5	69	16	98	70	35	59	57.8333
11	98	211	132	128	141	171	146.833	66	14	103	64	34	60	56.8333
12	97	126	135	114	165	115	125.333	65	23	79	65	34	61	54.5
13	120	110	135	101	149	121	122.667	56	21	64	75	34	62	52
14	135	147	173	75	144	127	133.5	49	20	75	65	36	64	51.5
15	149	110	165	83	137	99	123.833	52	22	66	60	33	67	50
16	157	114	216	132	135	103	142.833	59	23	64	83	31	64	54
17	161	123	146	86	120	106	123.667	71	18	118	88	34	58	64.5
18	172	135	163	71	152	86	129.833	66	14	138	104	30	54	67.6667
19	175	105	161	103	139	93	129.333	57	36	131	106	28	55	68.8333
20	146	110	135	104	132	101	121.333	57	31	91	99	28	56	60.3333
21	124	111	125	87	126	73	107.667	57	28	90	86	29	54	57.3333
22	123	111	104	119	140	70	111.167	55	31	60	92	31	54	53.8333
23	124	81	104	82	148	81	103.333	55	35	62	70	34	56	52
24	135	101	101	85	128	90	106.667	60	36	79	59	36	58	54.6667
25	143	82	95	96	99	71	97.6667	64	30	72	44	38	60	51.3333
26	130	65	76	103	110	69	92.1667	67	28	95	56	37	61	57.3333
27	126	80	79	130	89	76	96.6667	68	32	126	92	37	63	69.6667
28	131	79	75	114	68	73	90	68	18	103	99	34	67	64.8333
29	120	104	76	146	70	73	98.1667	65	25	118	68	34	69	63.1667
30	103	96	63	142	86	76	94.3333	62	19	79	84	37	68	58.1667
31	107	104	53	199	73	64	100	60	34	66	64	41	65	55
32	102	96	59	163	116	57	98.8333	60	29	95	52	35	57	54.6667
33	93	115	59	121	79	66	88.8333	62	17	101	55	36	50	53.5
34	102	90	84	160	92	70	99.6667	63	32	66	71	34	47	52.1667
35	93	86	73	132	74	75	88.8333	64	22	71	98	39	47	56.8333
36	92	100	56	146	92	60	91	65	29	96	91	45	54	63.3333
37	105	102	54	128	62	53	84	66	30	77	79	47	67	61
38	101	91	40	120	54	67	78.8333	64	30	83	89	48	66	63.3333
39	106	85	39	121	54	94	83.1667	58	28	70	100	46	61	60.5
40	112	92	40	119	64	63	81.6667	59	22	63	100	45	53	57
41	110	78	46	84	71	90	79.8333	58	21	79	82	44	56	56.6667
42	102	85	46	82	66	71	75.3333	58	29	67	75	44	55	54.6667
43	98	77	43	85	80	71	75.6667	56	28	95	75	40	50	57.3333
44	115	86	47	72	51	92	77.1667	55	38	70	51	42	47	50.5
45	147	124	37	94	80	61	90.5	54	32	74	42	43	45	48.3333
46	155	73	52	103	51	84	86.3333	54	38	65	50	45	45	49.5
47	153	80	47	168	91	88	104.5	54	25	65	45	52	48	48.1667
48	145	105	43	150	100	74	102.833	52	25	53	38	50	48	44.3333
49	137	70	42	142	84	65	90	48	31	61	53	43	53	48.1667
50	131	85	41	131	76	54	86.3333	45	35	69	46	38	50	47.1667
51	123	91	43	102	92	53	84	48	43	44	66	35	47	47.1667
52	131	82	48	92	99	59	85.1667	56	36	63	51	32	51	48.1667
53	145	86	40	106	100	63	90	63	40	60	51	30	52	49.3333
54	141	65	39	118	100	58	86.8333	67	53	69	42	29	45	50.8333
55	134	63	61	94	81	84	86.1667	60	59	57	47	31	52	51
56	111	68	58	96	73	58	77.3333	54	51	67	45	31	52	50
57	113	76	66	64	64	66	74.8333	52	32	40	73	32	57	47.6667
58	112	57	66	77	63	87	77	58	31	33	40	33	65	43.3333
59	119	57	53	78	62	85	75.6667	64	38	36	39	33	73	47.1667
60	131	40	64	93	59	82	78.1667	69	32	47	41	34	80	50.5
61	126	62	45	89	61	102	80.8333	71	42	44	46	33	98	55.6667
62	106	72	66	86	79	106	85.8333	71	40	75	39	33	104	60.3333
63	92	73	84	90	82	125	91	60	39	45	49	31	99	53.8333
64	100	75	85	93	97	72	87	54	29	61	69	28	97	56.3333
65	111	83	54	46	123	125	90.3333	50	32	56	52	28	101	53.1667
66	108	120	40	56	102	105	88.5	52	44	51	50	32	86	52.5
67	101	109	41	51	87	73	77	49	39	38	39	34	68	44.5
68	103	120	63	92	94	71	90.5	37	27	57	67	42	61	48.5
69	110	86	82	38	92	69	79.5	34	35	69	46	42	54	46.6667
70	112	87	77	41	83	65	77.5	31	45	58	56	40	50	46.6667
71	112	70	61	40	73	70	71	32	48	51	73	40	46	48.3333
72	124	76	53	68	82	71	79	33	53	58	50	38	49	46.8333
73	127	85	49	36	94	59	75	34	37	66	73	39	52	50.1667
74	117	66	82	55	54	54	71.3333	33	39	53	66	36	50	46.1667
75	109	105	77	38	49	59	72.8333	33	37	65	58	37	46	46
76	119	87	62	37	44	50	66.5	36	32	73	53	43	49	47.6667
77	140	91	68	39	52	61	75.1667	39	34	64	46	44	50	46.1667
78	149	80	62	47	43	54	72.5	44	37	78	58	42	46	50.8333
79	142	74	68	29	72	54	73.1667	56	40	80	65	40	46	54.5
80	135	77	77	30	46	41	67.6667	59	32	64	42	43	50	48.3333
81	141	92	69	41	54	54	75.1667	71	32	35	53	39	45	45.8333
82	150	71	69	55	45	71	76.8333	82	38	32	36	37	38	43.8333
83	151	87	52	62	43	52	74.5	74	46	62	36	37	36	48.5
84	139	92	56	46	35	57	70.8333	93	29	33	52	40	34	46.8333
85	123	57	60	37	43	58	63	92	32	49	51	39	37	50
86	118	79	57	45	44	43	64.3333	89	24	52	42	39	41	47.8333
87	124	61	53	38	38	58	62	92	56	28	61	37	51	54.1667
88	130	59	69	40	43	39	63.3333	103	34	33	70	35	60	55.8333
89	121	57	79	32	48	56	65.5	115	32	36	59	34	61	56.1667
90	101	70	92	31	75	46	69.1667	105	29	51	37	35	61	53
91	84	66	98	53	34	47	63.6667	80	32	44	43	35	73	51.1667
92	81	85	80	29	41	34	58.3333	77	31	59	42	34	66	51.5
93	90	71	67	34	44	48	59	93	34	72	40	35	45	53.1667
94	104	94	98	41	38	36	68.5	101	22	47	37	36	42	47.5
95	116	72	101	49	74	59	78.5	102	20	35	32	38	48	45.8333
96	115	70	108	32	38	34	66.1667	82	22	30	37	36	51	43
97	105	100	124	29	34	41	72.1667	62	23	18	68	40	48	43.1667
98	89	72	139	32	48	37	69.5	63	20	17	41	45	41	37.8333
99	90	90	105	32	54	45	69.3333	66	28	17	55	50	35	41.8333
100	95	75	102	48	43	44	67.8333	73	32	35	61	43	34	46.3333
101	97	68	99	23	52	61	66.6667	75	26	24	40	46	35	41
102	97	89	137	40	38	41	73.6667	68	33	23	38	46	37	40.8333
103	99	99	102	35	38	42	69.1667	54	27	27	30	45	37	36.6667
104	105	77	102	24	35	41	64	46	33	12	54	44	36	37.5
105	107	100	94	24	48	41	69	44	44	20	54	44	37	40.5
106	103	97	105	32	45	36	69.6667	44	31	19	37	42	36	34.8333
107	93	89	82	31	39	32	61	43	33	22	21	40	35	32.3333
108	84	122	68	35	40	31	63.3333	43	38	20	34	39	30	34
109	83	113	82	32	53	32	65.8333	43	33	22	27	38	29	32
110	90	87	76	28	37	31	58.1667	43	33	18	26	38	33	31.8333
111	83	101	141	35	38	40	73	43	44	27	25	37	32	34.6667
112	90	122	101	26	39	43	70.1667	38	32	22	39	34	32	32.8333
113	122	121	172	28	44	43	88.3333	35	34	24	34	31	32	31.6667
114	109	134	125	22	48	48	81	35	32	20	28	30	33	29.6667
115	87	106	127	43	38	44	74.1667	38	32	33	31	31	33	33
116	81	94	132	25	39	40	68.5	42	24	25	24	32	29	29.3333
117	94	88	134	38	40	36	71.6667	50	36	26	21	28	27	31.3333
118	97	111	146	40	46	46	81	49	36	20	31	25	26	31.1667
119	94	97	151	44	50	37	78.8333	46	32	20	47	24	26	32.5
120	101	105	135	52	47	40	80	41	32	25	29	23	26	29.3333
121	112	100	123	32	52	40	76.5	37	42	25	24	22	28	29.6667
122	114	89	125	54	38	47	77.8333	35	36	23	32	22	29	29.5
123	107	79	136	32	40	43	72.8333	38	29	21	20	22	31	26.8333
124	106	79	66	30	41	62	64	44	41	28	23	23	30	31.5
125	107	76	73	26	40	58	63.3333	47	38	25	21	25	32	31.3333
126	105	61	64	29	58	45	60.3333	48	34	21	48	26	37	35.6667
127	88	102	76	21	38	42	61.1667	39	59	20	30	27	42	36.1667
128	93	114	96	33	47	41	70.6667	36	33	23	29	27	39	31.1667
129	101	94	90	23	35	48	65.1667	34	30	25	32	26	31	29.6667
130	98	116	100	21	45	64	74	35	40	23	31	24	33	31
131	71	108	106	21	56	46	68	36	34	22	22	23	38	29.1667
132	65	109	135	19	51	60	73.1667	38	43	20	49	23	41	35.6667
133	73	115	130	34	39	54	74.1667	40	46	26	24	24	37	32.8333
134	91	73	130	35	59	53	73.5	40	32	19	27	24	29	28.5
135	105	77	166	37	58	70	85.5	40	29	29	42	25	27	32
136	105	84	118	18	48	54	71.1667	40	26	25	29	25	31	29.3333
137	86	115	143	26	54	64	81.3333	41	20	21	36	25	31	29
138	77	140	111	32	69	92	86.8333	42	31	27	34	25	31	31.6667
139	75	110	87	26	49	70	69.5	44	22	26	30	25	31	29.6667
140	86	89	111	24	80	72	77	38	24	25	26	26	31	28.3333
141	94	79	97	25	67	51	68.8333	33	21	15	26	26	36	26.1667
142	94	132	117	29	66	51	81.5	31	26	24	33	25	35	29
143	81	128	104	31	68	57	78.1667	30	29	27	44	26	32	31.3333
144	71	96	107	22	72	45	68.8333	28	45	22	43	27	29	32.3333
145	71	90	96	22	70	60	68.1667	28	32	15	43	28	27	28.8333
146	71	91	97	32	62	65	69.6667	30	40	27	25	28	27	29.5
147	70	92	79	17	61	68	64.5	33	38	22	38	27	28	31
148	65	104	94	32	59	58	68.6667	34	34	21	28	27	28	28.6667
149	71	114	92	20	92	68	76.1667	32	30	19	28	27	28	27.3333
150	72	78	129	13	65	40	66.1667	28	41	18	32	27	27	28.8333
151	77	86	90	29	65	42	64.8333	24	32	12	19	28	29	24
152	84	95	73	30	38	49	61.5	25	29	18	30	29	27	26.3333
153	82	110	86	29	47	36	65	27	36	17	34	30	27	28.5
154	79	102	81	16	53	49	63.3333	29	32	21	32	29	27	28.3333
155	75	91	110	31	66	40	68.8333	34	38	22	28	28	28	29.6667
156	74	104	107	24	46	34	64.8333	41	35	17	26	30	27	29.3333
157	72	97	99	13	71	48	66.6667	39	44	23	21	33	26	31
158	69	121	74	18	48	61	65.1667	36	34	19	25	34	26	29
159	61	118	92	28	63	40	67	35	27	26	20	33	29	28.3333
160	60	123	141	28	32	57	73.5	38	19	20	23	30	30	26.6667
161	59	119	107	29	56	40	68.3333	42	20	30	19	28	31	28.3333
162	56	138	90	21	42	44	65.1667	35	18	32	26	27	29	27.8333
163	63	81	111	19	35	40	58.1667	31	19	27	29	28	28	27
164	78	67	99	22	47	46	59.8333	29	24	25	30	27	28	27.1667
165	92	66	89	24	43	53	61.1667	30	31	26	18	26	30	26.8333
166	84	99	85	28	39	43	63	31	21	35	26	27	31	28.5
167	62	94	82	18	39	36	55.1667	31	17	29	32	29	32	28.3333
168	52	63	52	35	58	41	50.1667	30	28	22	30	30	33	28.8333
169	57	66	71	18	32	34	46.3333	32	23	24	32	29	33	28.8333
170	63	51	78	36	42	45	52.5	34	32	22	29	29	32	29.6667
171	68	69	90	32	57	39	59.1667	37	24	19	27	29	30	27.6667
172	72	57	89	32	47	40	56.1667	36	27	38	26	29	28	30.6667
173	67	67	112	28	38	39	58.5	32	31	46	32	30	29	33.3333
174	61	69	111	27	46	54	61.3333	27	32	22	29	30	28	28
175	59	68	96	28	46	39	56	27	23	34	28	30	26	28
176	65	59	93	28	39	46	55	28	23	38	26	30	25	28.3333
177	65	55	89	23	32	46	51.6667	28	43	52	22	31	24	33.3333
178	62	61	90	15	48	46	53.6667	27	18	42	30	32	25	29
179	62	64	110	30	57	59	63.6667	27	29	42	20	31	26	29.1667
180	70	82	108	23	48	47	63	27	32	25	36	28	27	29.1667
181	71	68	110	23	51	57	63.3333	29	22	39	23	26	28	27.8333
182	77	64	108	21	35	57	60.3333	27	20	46	29	28	29	29.8333
183	74	67	50	28	56	57	55.3333	27	35	44	29	30	31	32.6667
184	69	67	66	29	42	47	53.3333	27	23	42	23	33	32	30
185	64	86	58	26	46	59	56.5	28	29	48	32	32	34	33.8333
186	61	68	68	16	55	53	53.5	27	19	35	25	32	33	28.5
187	61	80	107	31	39	48	61	26	32	60	30	33	31	35.3333
188	52	72	68	35	41	39	51.1667	26	32	52	29	34	30	33.8333
189	44	67	84	25	51	42	52.1667	29	26	80	26	33	29	37.1667
190	43	67	88	31	47	47	53.8333	30	33	78	30	29	30	38.3333
191	48	46	72	22	50	52	48.3333	31	35	120	31	27	30	45.6667
192	55	67	59	16	47	43	47.8333	29	34	88	24	29	30	39
193	53	103	61	17	48	49	55.1667	29	32	64	20	32	30	34.5
194	46	110	70	15	46	64	58.5	28	44	56	28	32	27	35.8333
195	41	104	79	21	50	58	58.8333	28	35	34	24	30	26	29.5
196	40	156	60	30	39	59	64	29	35	32	26	28	25	29.1667
197	40	91	87	20	46	45	54.8333	25	52	43	28	28	26	33.6667
198	49	75	119	15	43	51	58.6667	25	49	33	15	30	26	29.6667
199	62	107	109	29	47	42	66	26	42	27	27	31	30	30.5
200	58	134	97	29	39	33	65	28	29	26	26	31	29	28.1667

## Sheet: JIM5-cellulase treatment
	control-1	control-2	control-3	control-4	control-5	control-6	Mean	B toxicity-1	B toxicity-2	B toxicity-3	B toxicity-4	B toxicity-5	Mean
1	54	62	89	73	64	32	62.3333	122	155	189	185	147	159.6
2	48	100	80	76	76	32	68.6667	123	156	194	178	167	163.6
3	48	83	74	72	62	32	61.8333	122	114	208	137	135	143.2
4	44	99	64	67	62	38	62.3333	123	137	203	153	134	150
5	43	142	79	78	56	40	73	108	139	199	158	163	153.4
6	50	106	77	66	75	47	70.1667	109	176	234	170	177	173.2
7	52	111	85	70	69	44	71.8333	131	168	153	218	145	163
8	53	94	106	108	60	50	78.5	167	203	185	167	170	178.4
9	51	78	126	117	52	49	78.8333	204	174	212	138	175	180.6
10	49	106	101	146	50	35	81.1667	198	204	187	120	158	173.4
11	61	133	155	191	54	36	105	193	205	215	185	168	193.2
12	70	167	229	167	56	38	121.167	179	205	213	122	174	178.6
13	75	196	199	219	80	40	134.833	174	196	206	134	173	176.6
14	73	172	171	180	63	55	119	167	233	240	102	207	189.8
15	70	197	172	186	78	42	124.167	166	229	210	137	140	176.4
16	67	173	152	159	68	56	112.5	170	229	226	141	155	184.2
17	77	175	137	140	78	42	108.167	179	245	222	139	140	185
18	82	174	119	146	64	36	103.5	183	203	214	208	155	192.6
19	83	177	115	162	74	36	107.833	206	222	236	197	110	194.2
20	82	187	118	182	68	46	113.833	225	193	210	222	151	200.2
21	88	161	129	154	74	32	106.333	232	187	216	189	199	204.6
22	87	111	111	175	78	50	102	221	200	231	176	139	193.4
23	93	195	149	133	62	43	112.5	180	255	245	165	166	202.2
24	98	116	158	175	69	47	110.5	185	250	216	177	157	197
25	95	203	188	133	79	48	124.333	204	235	171	216	137	192.6
26	88	152	226	96	90	39	115.167	212	255	199	224	148	207.6
27	86	192	215	113	90	47	123.833	167	247	205	213	100	186.4
28	93	188	238	109	182	50	143.333	137	246	191	165	143	176.4
29	89	205	247	111	171	63	147.667	131	246	205	199	115	179.2
30	81	156	255	139	221	47	149.833	130	255	139	213	107	168.8
31	81	164	219	136	199	60	143.167	163	255	187	243	128	195.2
32	86	149	178	129	156	59	126.167	149	246	150	179	118	168.4
33	89	218	146	146	200	32	138.5	127	239	192	226	102	177.2
34	86	177	131	129	164	45	122	111	195	183	125	140	150.8
35	88	201	134	114	158	35	121.667	121	236	148	132	143	156
36	104	158	146	121	106	44	113.167	146	211	169	176	132	166.8
37	139	212	123	109	158	52	132.167	145	231	164	143	122	161
38	138	136	107	132	158	41	118.667	141	220	125	126	111	144.6
39	164	184	114	153	110	73	133	125	255	139	145	124	157.6
40	168	201	105	157	119	56	134.333	116	218	176	106	116	146.4
41	164	225	92	119	103	36	123.167	124	244	98	123	152	148.2
42	193	172	89	136	103	47	123.333	135	220	137	117	159	153.6
43	234	187	113	152	107	40	138.833	140	207	107	143	136	146.6
44	250	212	116	115	98	39	138.333	153	197	100	135	129	142.8
45	229	214	163	135	122	39	150.333	194	149	110	155	134	148.4
46	210	129	196	138	124	30	137.833	207	171	141	115	173	161.4
47	195	113	135	155	116	36	125	181	165	128	146	141	152.2
48	181	125	110	123	130	39	118	167	218	130	124	174	162.6
49	172	110	135	164	124	35	123.333	181	183	126	120	131	148.2
50	166	109	112	126	115	34	110.333	205	188	132	134	121	156
51	149	116	95	106	140	37	107.167	208	219	129	128	139	164.6
52	152	101	70	118	148	52	106.833	181	222	154	120	135	162.4
53	129	88	70	107	142	35	95.1667	179	255	146	136	114	166
54	139	96	77	95	126	40	95.5	190	236	163	129	125	168.6
55	145	96	47	104	136	35	93.8333	166	182	149	117	111	145
56	161	85	62	150	117	41	102.667	139	176	167	101	119	140.4
57	149	87	42	137	120	27	93.6667	164	157	187	121	134	152.6
58	134	95	72	141	106	32	96.6667	190	145	195	127	105	152.4
59	149	73	45	128	113	34	90.3333	190	150	158	131	132	152.2
60	134	91	59	112	119	35	91.6667	171	142	138	141	150	148.4
61	132	86	73	96	118	32	89.5	188	162	112	130	116	141.6
62	141	89	58	99	126	42	92.5	215	160	123	140	114	150.4
63	145	93	51	108	128	39	94	238	216	130	148	117	169.8
64	131	83	65	117	131	56	97.1667	237	190	179	141	132	175.8
65	112	67	71	124	174	32	96.6667	232	161	121	108	113	147
66	101	39	41	104	93	41	69.8333	229	179	158	145	165	175.2
67	100	79	62	113	89	57	83.3333	227	126	102	153	138	149.2
68	115	48	48	97	110	36	75.6667	213	166	100	170	166	163
69	116	80	41	81	87	51	76	194	160	105	144	193	159.2
70	120	60	46	106	117	55	84	162	160	106	157	201	157.2
71	118	49	42	93	77	38	69.5	173	195	72	174	232	169.2
72	102	49	39	102	121	34	74.5	195	173	108	134	186	159.2
73	90	48	48	124	104	46	76.6667	180	166	99	138	174	151.4
74	93	65	56	103	89	31	72.8333	176	138	92	152	166	144.8
75	109	78	64	87	84	46	78	198	153	107	142	159	151.8
76	121	72	84	99	107	28	85.1667	190	131	118	166	180	157
77	124	64	49	98	94	34	77.1667	171	125	146	164	173	155.8
78	120	87	51	103	92	33	81	150	139	134	118	209	150
79	123	57	49	94	114	41	79.6667	165	125	134	169	116	141.8
80	134	73	58	79	118	35	82.8333	148	128	148	145	167	147.2
81	145	68	50	127	122	44	92.6667	159	131	139	161	166	151.2
82	143	70	62	144	142	30	98.5	152	126	161	139	152	146
83	126	61	80	168	132	29	99.3333	164	128	117	176	151	147.2
84	108	66	79	148	138	39	96.3333	176	114	84	109	169	130.4
85	104	71	80	147	109	43	92.3333	174	166	163	159	162	164.8
86	122	58	88	145	112	43	94.6667	182	145	130	144	131	146.4
87	139	92	88	125	91	61	99.3333	188	117	134	144	156	147.8
88	152	71	129	118	85	37	98.6667	171	117	113	128	152	136.2
89	155	85	159	176	132	32	123.167	168	131	93	135	115	128.4
90	152	102	155	174	163	27	128.833	145	107	103	145	134	126.8
91	150	170	171	186	157	24	143	146	115	113	163	157	138.8
92	147	174	141	143	182	39	137.667	153	108	128	148	166	140.6
93	141	123	145	123	212	39	130.5	139	109	119	156	183	141.2
94	141	100	149	102	159	31	113.667	145	139	105	172	164	145
95	151	84	109	112	185	30	111.833	141	143	124	160	166	146.8
96	160	120	101	101	221	33	122.667	134	137	107	214	198	158
97	158	86	86	149	193	30	117	146	142	112	181	191	154.4
98	141	79	84	184	176	38	117	153	118	116	170	145	140.4
99	122	86	96	205	157	29	115.833	153	149	120	213	204	167.8
100	116	79	68	203	126	33	104.167	159	163	111	200	167	160
101	134	81	69	252	157	39	122	146	130	104	179	193	150.4
102	160	83	78	186	144	28	113.167	154	142	96	204	197	158.6
103	163	98	70	178	136	32	112.833	162	139	132	171	208	162.4
104	143	81	76	124	134	34	98.6667	162	147	126	202	181	163.6
105	122	75	77	101	198	22	99.1667	148	131	109	148	182	143.6
106	118	67	85	102	154	30	92.6667	134	171	152	149	171	155.4
107	126	85	142	120	172	31	112.667	149	136	108	174	204	154.2
108	137	90	131	115	155	63	115.167	131	123	124	165	164	141.4
109	143	89	145	112	144	36	111.5	96	108	107	174	140	125
110	145	98	143	98	185	32	116.833	110	128	122	165	162	137.4
111	140	85	154	137	145	28	114.833	97	98	76	177	214	132.4
112	131	128	120	131	147	28	114.167	76	139	98	140	193	129.2
113	133	140	176	138	116	31	122.333	99	128	76	166	184	130.6
114	146	202	144	108	182	31	135.5	120	135	88	153	193	137.8
115	180	206	126	125	164	49	141.667	138	124	103	136	184	137
116	158	180	110	144	161	38	131.833	111	115	102	138	181	129.4
117	116	166	115	133	111	52	115.5	103	99	120	193	195	142
118	86	137	123	110	112	32	100	111	109	94	193	202	141.8
119	80	114	116	110	130	52	100.333	103	114	78	176	209	136
120	92	109	124	104	115	32	96	89	159	84	167	230	145.8
121	104	93	110	131	117	39	99	108	146	99	137	219	141.8
122	125	79	132	114	123	30	100.5	106	139	129	172	221	153.4
123	130	89	172	147	150	23	118.5	117	104	134	146	211	142.4
124	124	74	136	128	164	27	108.833	126	99	95	187	196	140.6
125	114	66	133	222	142	31	118	109	95	108	207	210	145.8
126	107	74	125	224	149	28	117.833	120	125	103	194	216	151.6
127	114	97	114	222	170	32	124.833	120	109	107	176	178	138
128	107	68	153	224	160	29	123.5	108	118	98	181	213	143.6
129	108	134	178	208	137	37	133.667	112	102	119	137	236	141.2
130	113	104	210	228	110	32	132.833	113	111	111	218	227	156
131	122	131	221	176	112	32	132.333	124	111	103	189	206	146.6
132	133	137	223	167	136	35	138.5	133	108	111	166	174	138.4
133	144	152	196	128	170	25	135.833	135	108	91	186	203	144.6
134	141	135	201	180	130	30	136.167	130	152	100	186	210	155.6
135	122	115	183	110	166	40	122.667	104	144	87	178	183	139.2
136	98	129	177	119	175	31	121.5	108	124	86	164	247	145.8
137	84	124	134	109	166	25	107	129	112	81	159	185	133.2
138	85	122	115	137	148	39	107.667	136	134	95	208	189	152.4
139	95	132	102	151	183	35	116.333	149	98	90	201	207	149
140	107	106	115	172	170	30	116.667	153	109	108	214	235	163.8
141	116	113	81	129	151	42	105.333	158	86	72	210	255	156.2
142	121	142	101	139	149	28	113.333	159	108	53	221	170	142.2
143	124	151	87	151	171	37	120.167	132	107	71	226	213	149.8
144	123	205	98	130	169	34	126.5	134	110	61	214	177	139.2
145	115	226	123	159	141	31	132.5	128	110	73	192	211	142.8
146	107	151	103	153	128	32	112.333	85	102	73	183	201	128.8
147	104	135	97	138	155	45	112.333	102	96	71	219	219	141.4
148	113	167	105	163	146	31	120.833	88	107	82	226	226	145.8
149	134	156	111	165	149	37	125.333	107	88	83	237	228	148.6
150	154	124	119	168	165	46	129.333	122	80	66	231	255	150.8
151	158	144	87	177	127	44	122.833	137	99	79	218	255	157.6
152	146	117	77	194	123	31	114.667	164	96	78	222	255	163
153	138	109	77	196	140	29	114.833	182	77	81	188	255	156.6
154	142	118	83	183	177	33	122.667	196	116	56	208	255	166.2
155	147	94	123	194	215	30	133.833	181	97	75	230	189	154.4
156	136	109	130	173	182	34	127.333	164	108	71	199	229	154.2
157	117	94	179	174	192	32	131.333	168	134	72	240	243	171.4
158	103	120	122	183	153	34	119.167	198	106	107	235	223	173.8
159	95	114	150	167	146	26	116.333	209	86	82	239	236	170.4
160	80	108	146	143	121	36	105.667	238	86	67	246	209	169.2
161	79	82	153	145	145	31	105.833	245	79	85	207	203	163.8
162	80	57	135	186	161	26	107.5	227	96	59	244	173	159.8
163	82	108	98	211	159	49	117.833	196	101	67	239	184	157.4
164	91	81	111	197	120	46	107.667	169	83	58	214	222	149.2
165	109	99	88	160	147	43	107.667	170	100	75	208	203	151.2
166	127	83	90	191	129	45	110.833	189	104	85	204	170	150.4
167	142	95	96	167	133	32	110.833	208	133	121	189	152	160.6
168	153	100	127	189	155	24	124.667	212	139	90	195	155	158.2
169	163	86	111	173	130	24	114.5	198	84	110	212	171	155
170	156	104	122	187	142	45	126	171	90	99	189	219	153.6
171	161	115	126	181	101	26	118.333	183	131	76	226	241	171.4
172	170	119	112	167	129	28	120.833	207	103	79	255	227	174.2
173	185	95	116	183	115	29	120.5	212	118	97	233	227	177.4
174	201	79	125	148	182	23	126.333	207	167	101	245	223	188.6
175	203	95	96	161	176	27	126.333	212	123	75	247	217	174.8
176	184	134	146	154	113	37	128	181	142	89	255	182	169.8
177	153	136	147	175	176	29	136	146	124	96	215	208	157.8
178	135	145	189	181	113	31	132.333	137	148	109	192	225	162.2
179	145	153	214	170	117	41	140	153	132	121	220	229	171
180	153	178	178	198	128	25	143.333	163	123	101	208	255	170
181	182	194	160	221	99	34	148.333	159	158	89	213	245	172.8
182	201	149	160	140	112	27	131.5	148	156	99	220	226	169.8
183	214	123	195	132	87	21	128.667	159	155	135	240	248	187.4
184	219	92	140	105	106	28	115	155	155	103	245	243	180.2
185	215	123	199	123	78	28	127.667	149	144	146	225	199	172.6
186	204	119	131	121	79	25	113.167	155	132	101	241	157	157.2
187	192	128	168	150	129	26	132.167	165	139	117	233	122	155.2
188	185	110	150	130	122	24	120.167	155	129	106	222	131	148.6
189	179	117	191	124	115	30	126	131	161	110	167	126	139
190	161	108	180	113	108	28	116.333	119	139	103	186	137	136.8
191	151	112	177	89	113	28	111.667	135	147	102	164	142	138
192	142	157	141	134	87	36	116.167	154	140	102	223	152	154.2
193	136	148	108	160	105	27	114	156	183	77	255	142	162.6
194	132	190	134	163	110	25	125.667	149	138	72	234	152	149
195	134	175	117	133	94	26	113.167	148	161	73	201	156	147.8
196	140	166	131	168	89	32	121	146	133	72	222	166	147.8
197	151	209	114	163	111	26	129	137	160	92	208	173	154
198	164	200	101	165	106	41	129.5	128	138	94	221	167	149.6
199	172	176	73	184	119	30	125.667	135	149	109	233	159	157
200	152	179	109	139	117	41	122.833	150	179	79	226	194	165.6

## Sheet: Cellulose- pectinase treatment
	control-1	control-2	control-3	control-4	control-5	Mean	Btoxicity-1	Btoxicity-2	Btoxicity-3	Btoxicity-4	Btoxicity-5	Mean
1	7	5	4	8	9	6.6	31	31	29	25	36	30.4
2	9	5	5	8	16	8.6	32	24	29	27	34	29.2
3	7	6	5	10	8	7.2	32	24	30	25	36	29.4
4	7	6	4	10	15	8.4	31	34	30	24	45	32.8
5	7	6	5	8	17	8.6	30	36	30	26	43	33
6	7	6	5	9	12	7.8	29	24	32	29	45	31.8
7	7	7	7	9	17	9.4	28	28	33	28	53	34
8	6	7	7	12	19	10.2	28	34	32	22	76	38.4
9	6	6	7	13	14	9.2	28	34	33	31	69	39
10	7	6	7	8	14	8.4	28	22	32	32	68	36.4
11	7	6	5	7	15	8	28	29	32	33	62	36.8
12	7	6	5	5	16	7.8	27	44	31	30	57	37.8
13	7	6	4	6	12	7	25	27	30	30	66	35.6
14	6	7	4	7	10	6.8	26	33	30	24	65	35.6
15	6	7	5	7	16	8.2	26	17	30	24	53	30
16	6	8	5	7	16	8.4	24	21	30	22	52	29.8
17	6	8	4	10	13	8.2	23	19	30	30	47	29.8
18	6	8	4	8	21	9.4	24	37	28	21	49	31.8
19	6	8	6	8	15	8.6	24	33	26	28	46	31.4
20	7	7	6	10	11	8.2	24	43	25	28	56	35.2
21	8	7	10	13	10	9.6	24	39	25	29	61	35.6
22	8	7	10	11	17	10.6	24	50	24	27	48	34.6
23	8	8	11	11	14	10.4	23	33	24	24	55	31.8
24	7	8	12	9	12	9.6	24	35	24	32	52	33.4
25	7	8	9	13	12	9.8	25	32	25	20	40	28.4
26	7	8	7	13	10	9	25	45	25	29	42	33.2
27	7	9	7	17	10	10	24	34	26	24	38	29.2
28	7	9	11	16	15	11.6	24	24	26	23	41	27.6
29	7	9	13	17	18	12.8	22	35	25	29	37	29.6
30	7	9	11	13	14	10.8	21	31	24	30	36	28.4
31	7	8	12	11	12	10	21	34	22	24	30	26.2
32	7	8	15	10	17	11.4	22	37	22	27	32	28
33	8	8	9	14	14	10.6	23	28	22	24	34	26.2
34	9	8	9	18	13	11.4	23	37	22	31	48	32.2
35	9	7	10	11	25	12.4	25	22	22	28	47	28.8
36	8	7	11	9	14	9.8	25	25	21	29	44	28.8
37	8	6	11	11	15	10.2	25	24	22	29	31	26.2
38	8	6	10	13	15	10.4	24	32	23	30	44	30.6
39	7	7	13	11	11	9.8	24	28	23	25	41	28.2
40	7	7	18	8	7	9.4	25	28	23	30	57	32.6
41	7	8	10	9	11	9	25	31	22	36	44	31.6
42	8	9	7	9	7	8	25	32	22	26	46	30.2
43	8	9	7	10	14	9.6	25	37	23	29	43	31.4
44	8	10	9	10	13	10	25	34	22	22	44	29.4
45	8	10	10	4	13	9	25	37	23	23	48	31.2
46	8	10	8	4	15	9	26	34	22	32	63	35.4
47	9	11	12	5	10	9.4	27	39	22	23	54	33
48	9	10	13	7	8	9.4	27	35	23	32	60	35.4
49	9	10	11	7	13	10	29	33	23	34	60	35.8
50	7	10	15	12	13	11.4	28	32	24	33	45	32.4
51	7	10	15	13	12	11.4	28	37	24	32	48	33.8
52	7	9	11	7	10	8.8	30	21	24	38	34	29.4
53	7	9	11	12	8	9.4	32	32	24	29	48	33
54	7	9	10	10	13	9.8	34	24	23	41	34	31.2
55	7	9	10	11	15	10.4	35	29	24	44	39	34.2
56	8	9	12	11	10	10	36	35	25	31	43	34
57	8	9	15	12	12	11.2	38	23	25	30	46	32.4
58	9	9	10	14	8	10	37	23	25	30	50	33
59	10	9	11	8	6	8.8	33	23	24	32	58	34
60	10	9	12	10	7	9.6	31	26	24	33	53	33.4
61	10	9	12	11	9	10.2	33	30	24	24	79	38
62	11	9	13	13	11	11.4	31	32	24	28	60	35
63	12	9	11	11	12	11	29	30	25	32	58	34.8
64	12	9	13	11	12	11.4	29	27	24	23	68	34.2
65	11	9	9	16	11	11.2	28	27	26	29	50	32
66	10	8	10	12	12	10.4	28	28	26	30	53	33
67	9	8	8	13	14	10.4	28	32	27	25	48	32
68	7	9	10	12	12	10	27	32	29	22	66	35.2
69	7	10	14	12	10	10.6	24	24	28	20	63	31.8
70	7	10	15	14	15	12.2	25	32	28	26	71	36.4
71	7	10	16	22	15	14	25	34	28	19	80	37.2
72	8	10	14	18	17	13.4	26	26	27	32	98	41.8
73	8	10	13	13	19	12.6	25	32	28	26	89	40
74	9	9	13	13	17	12.2	25	35	26	27	82	39
75	9	8	17	12	12	11.6	23	28	26	27	110	42.8
76	9	8	15	16	15	12.6	22	35	27	24	77	37
77	9	8	14	13	13	11.4	22	28	27	28	79	36.8
78	8	8	13	14	10	10.6	22	28	27	24	78	35.8
79	7	8	13	13	10	10.2	21	29	27	26	72	35
80	7	8	12	9	15	10.2	21	32	29	26	70	35.6
81	7	8	9	9	15	9.6	22	28	28	26	74	35.6
82	8	8	12	13	18	11.8	24	33	27	26	82	38.4
83	10	8	13	15	18	12.8	25	30	25	30	97	41.4
84	10	8	11	16	17	12.4	26	36	25	22	85	38.8
85	10	8	14	14	16	12.4	26	36	26	29	93	42
86	10	8	16	15	17	13.2	25	31	26	30	90	40.4
87	10	8	14	20	17	13.8	23	22	25	32	83	37
88	9	8	12	18	14	12.2	23	25	27	29	96	40
89	8	8	10	12	14	10.4	23	31	28	34	122	47.6
90	8	8	13	11	19	11.8	24	26	29	33	127	47.8
91	8	8	12	13	16	11.4	24	29	30	36	120	47.8
92	8	7	11	19	16	12.2	24	27	30	31	109	44.2
93	8	7	11	14	15	11	24	35	30	24	99	42.4
94	8	7	14	18	20	13.4	25	31	28	34	108	45.2
95	8	7	14	20	15	12.8	26	24	29	30	109	43.6
96	8	8	14	17	17	12.8	27	21	27	29	112	43.2
97	9	8	15	12	13	11.4	26	24	27	31	94	40.4
98	9	8	13	13	12	11	26	32	26	36	79	39.8
99	9	8	18	17	15	13.4	25	32	27	26	63	34.6
100	9	8	20	18	18	14.6	25	32	29	34	52	34.4
101	8	9	12	17	18	12.8	27	26	29	27	48	31.4
102	8	9	11	15	13	11.2	28	22	29	32	57	33.6
103	8	9	13	18	13	12.2	29	17	29	25	53	30.6
104	9	9	15	17	18	13.6	28	21	28	29	56	32.4
105	10	9	16	12	19	13.2	28	24	28	26	45	30.2
106	10	8	18	8	19	12.6	27	16	30	30	40	28.6
107	10	7	16	12	16	12.2	26	21	31	34	63	35
108	10	8	13	14	19	12.8	26	26	31	31	71	37
109	10	9	10	15	16	12	25	25	30	31	40	30.2
110	10	9	10	12	16	11.4	25	21	30	20	47	28.6
111	10	9	14	14	10	11.4	25	27	29	24	48	30.6
112	10	8	16	18	16	13.6	25	32	29	29	40	31
113	10	7	18	15	17	13.4	26	23	26	26	39	28
114	9	7	20	16	19	14.2	25	29	26	36	48	32.8
115	9	6	22	15	11	12.6	25	22	27	32	55	32.2
116	10	7	19	16	17	13.8	23	32	25	36	51	33.4
117	10	7	13	14	27	14.2	23	24	23	35	54	31.8
118	10	8	14	16	16	12.8	22	27	23	36	54	32.4
119	10	9	14	17	18	13.6	22	24	24	35	61	33.2
120	10	10	13	11	23	13.4	22	26	24	37	32	28.2
121	10	9	12	12	21	12.8	22	29	26	36	36	29.8
122	10	9	11	11	21	12.4	22	32	26	33	37	30
123	10	8	11	11	23	12.6	22	33	26	46	32	31.8
124	10	8	10	17	21	13.2	23	24	26	34	34	28.2
125	10	8	10	17	23	13.6	24	32	26	38	32	30.4
126	11	8	14	16	21	14	26	29	26	35	39	31
127	11	8	11	13	14	11.4	27	33	25	30	53	33.6
128	11	8	14	12	21	13.2	28	32	23	26	57	33.2
129	11	8	15	12	22	13.6	29	38	22	26	76	38.2
130	11	8	14	11	17	12.2	27	28	22	27	84	37.6
131	10	8	13	16	18	13	27	37	20	32	87	40.6
132	9	9	13	13	17	12.2	27	23	21	35	70	35.2
133	8	9	16	11	17	12.2	27	32	23	31	57	34
134	8	9	17	19	16	13.8	27	28	25	31	61	34.4
135	8	9	13	14	16	12	29	25	25	40	55	34.8
136	9	10	16	17	20	14.4	29	28	26	28	53	32.8
137	10	11	21	14	22	15.6	29	22	24	28	47	30
138	10	11	28	12	15	15.2	29	21	23	33	42	29.6
139	10	11	30	12	25	17.6	30	29	22	33	47	32.2
140	10	11	36	13	17	17.4	31	28	24	32	35	30
141	10	11	32	18	15	17.2	31	21	24	30	46	30.4
142	10	10	24	16	17	15.4	31	20	23	41	33	29.6
143	10	10	28	14	20	16.4	30	21	22	33	27	26.6
144	10	9	28	17	22	17.2	29	19	22	39	27	27.2
145	10	9	23	18	24	16.8	28	22	23	26	27	25.2
146	11	9	15	16	17	13.6	28	25	23	43	20	27.8
147	12	9	14	16	15	13.2	27	27	23	48	23	29.6
148	13	10	13	14	15	13	26	32	24	39	21	28.4
149	13	10	15	16	20	14.8	25	35	24	43	14	28.2
150	13	9	24	19	19	16.8	25	37	23	38	21	28.8
151	12	9	20	18	17	15.2	25	31	21	30	29	27.2
152	11	9	16	19	20	15	25	32	21	26	28	26.4
153	9	8	16	18	24	15	27	32	23	33	29	28.8
154	9	8	15	15	22	13.8	25	32	23	28	28	27.2
155	9	9	18	16	14	13.2	25	31	23	30	34	28.6
156	9	10	17	15	18	13.8	27	32	22	38	29	29.6
157	10	10	15	16	18	13.8	27	38	21	36	33	31
158	10	10	15	14	13	12.4	26	32	20	38	32	29.6
159	10	10	19	15	18	14.4	25	39	19	35	27	29
160	10	10	19	12	21	14.4	24	33	19	31	25	26.4
161	12	10	18	9	17	13.2	23	33	19	28	28	26.2
162	12	10	28	10	13	14.6	23	31	19	40	29	28.4
163	12	10	23	11	21	15.4	23	24	19	32	16	22.8
164	12	10	18	12	13	13	24	30	19	31	24	25.6
165	12	10	14	12	21	13.8	25	31	19	27	28	26
166	12	10	13	11	18	12.8	25	38	18	37	33	30.2
167	12	11	11	9	20	12.6	25	36	18	31	28	27.6
168	13	11	10	8	22	12.8	25	39	18	19	29	26
169	13	11	10	12	24	14	26	45	17	22	30	28
170	13	11	15	12	24	15	27	39	17	22	40	29
171	13	11	17	9	27	15.4	27	37	17	24	32	27.4
172	12	11	17	10	14	12.8	28	47	18	33	40	33.2
173	11	11	15	10	23	14	30	45	19	35	42	34.2
174	11	12	13	9	27	14.4	30	44	19	39	61	38.6
175	11	11	12	11	29	14.8	28	53	19	36	61	39.4
176	11	11	12	13	22	13.8	26	36	18	30	55	33
177	11	11	14	10	21	13.4	25	35	18	34	61	34.6
178	11	11	15	9	23	13.8	27	27	18	32		26
179	10	11	18	8	18	13	27	45	20	34		31.5
180	10	11	16	8	22	13.4	27	39	20	32		29.5
181	10	11	16	8	21	13.2	26	44	20	35		31.25
182	10	10	18	8	17	12.6	26	50	20	36		33
183	10	9	17	11	21	13.6	26	36	20	47		32.25
184	10	9	14	8	23	12.8	26	39	20	43		32
185	10	9	15	8	17	11.8	26	44	19	39		32
186	10	9	15	12	20	13.2	26	44	19	42		32.75
187	11	10	16	18	19	14.8	26	37	19	31		28.25
188	11	12	13	15	20	14.2	25	53	19	40		34.25
189	11	13	15	14	15	13.6	25	43	18	35		30.25
190	11	13	18	16	14	14.4	24	49	19	44		34
191	12	12	19	20	15	15.6	24	33	19	35		27.75
192	12	12	24	19	16	16.6	23	38	20	37		29.5
193	12	12	23	19	20	17.2	25	38	20	35		29.5
194	12	13	15	13	20	14.6	25	48	19	42		33.5
195	12	14	15	13	21	15	26	61	20	52		39.75
196	12	14	15	16	16	14.6	26	45	21	45		34.25
197	12	14	14	15	24	15.8	26	45	21	26		29.5
198	12	14	15	15	31	17.4	26	32	22	38		29.5
199	12	14	14	14	16	14	26	22	23	34		26.25
200	12	14	16	13	26	16.2	26	13	23	23		21.25

## Sheet: Callose- pectinase treatment
	control-1	control-2	control-3	control-4	control-5	Mean	B toxicity-1	B toxicity-2	B toxicity-3	B toxicity-4	B toxicity-5	Mean
1	6	4	7	9	8	6.8	47	52	32	30	46	41.4
2	5	3	13	8	10	7.8	46	56	31	33	47	42.6
3	6	3	14	6	11	8	48	62	30	35	54	45.8
4	6	3	13	6	13	8.2	48	62	29	35	60	46.8
5	7	5	13	7	7	7.8	48	63	27	36	53	45.4
6	7	5	14	11	9	9.2	46	58	27	35	52	43.6
7	8	5	16	16	8	10.6	45	55	27	34	46	41.4
8	9	5	14	10	7	9	38	55	27	35	55	42
9	9	5	15	12	7	9.6	36	55	27	35	61	42.8
10	9	6	16	9	7	9.4	35	54	29	34	59	42.2
11	9	5	17	4	7	8.4	34	55	30	34	70	44.6
12	11	6	16	6	6	9	33	55	31	35	70	44.8
13	11	7	14	5	6	8.6	33	56	31	35	60	43
14	11	6	16	4	8	9	33	56	31	34	55	41.8
15	11	7	13	5	6	8.4	33	55	32	33	55	41.6
16	11	7	13	6	8	9	33	54	32	33	62	42.8
17	11	8	11	4	7	8.2	33	54	31	33	57	41.6
18	10	9	14	5	6	8.8	34	52	30	33	59	41.6
19	11	9	13	4	8	9	32	52	30	33	70	43.4
20	10	9	12	4	6	8.2	33	53	29	33	51	39.8
21	11	9	10	5	5	8	33	54	29	32	51	39.8
22	10	9	15	5	6	9	33	56	29	31	49	39.6
23	10	11	13	5	7	9.2	34	55	32	31	54	41.2
24	9	11	14	3	5	8.4	34	55	33	31	74	45.4
25	10	11	11	3	7	8.4	33	51	33	31	56	40.8
26	9	11	12	5	8	9	33	49	33	31	84	46
27	10	11	9	6	11	9.4	32	49	34	31	77	44.6
28	11	11	10	3	8	8.6	32	50	35	31	77	45
29	12	10	12	6	11	10.2	29	52	36	31	63	42.2
30	12	9	11	5	10	9.4	27	55	37	31	56	41.2
31	12	9	10	4	11	9.2	27	59	37	32	70	45
32	12	9	10	4	11	9.2	28	62	38	32	65	45
33	13	9	11	5	11	9.8	29	62	38	31	63	44.6
34	13	8	10	5	14	10	30	62	38	31	67	45.6
35	14	7	16	4	11	10.4	32	62	37	30	66	45.4
36	14	7	21	4	10	11.2	33	61	37	30	67	45.6
37	12	6	14	5	13	10	32	57	37	30	71	45.4
38	12	7	13	5	12	9.8	32	56	38	30	83	47.8
39	12	8	16	4	11	10.2	31	57	41	31	91	50.2
40	12	8	11	6	13	10	31	59	43	32	87	50.4
41	12	9	12	4	10	9.4	30	62	46	32	77	49.4
42	11	9	13	4	11	9.6	29	63	50	32	68	48.4
43	11	11	15	4	9	10	29	62	51	32	64	47.6
44	12	12	11	5	10	10	29	62	52	31	59	46.6
45	12	11	15	4	11	10.6	28	61	52	31	74	49.2
46	12	12	16	4	9	10.6	28	62	51	32	66	47.8
47	12	13	21	5	8	11.8	28	61	49	32	74	48.8
48	12	13	18	4	11	11.6	28	61	47	33	72	48.2
49	14	13	20	5	10	12.4	30	62	44	34	68	47.6
50	15	13	19	5	8	12	30	62	41	34	74	48.2
51	15	12	21	4	5	11.4	30	62	38	36	77	48.6
52	15	12	17	4	7	11	30	62	36	37	70	47
53	16	12	18	5	9	12	30	63	33	40	68	46.8
54	16	12	16	7	7	11.6	29	60	31	42	59	44.2
55	17	11	16	7	7	11.6	27	57	31	44	69	45.6
56	18	11	17	7	7	12	26	60	30	45	70	46.2
57	19	11	13	4	8	11	25	60	29	45	62	44.2
58	19	12	12	6	6	11	24	60	28	44	68	44.8
59	20	12	15	6	5	11.6	24	59	28	41	79	46.2
60	22	12	13	8	7	12.4	24	59	28	40	68	43.8
61	23	12	15	6	11	13.4	25	55	27	40	77	44.8
62	24	11	12	7	9	12.6	26	53	27	41	81	45.6
63	26	11	12	7	13	13.8	26	55	28	43	78	46
64	27	11	13	5	8	12.8	27	54	29	44	94	49.6
65	28	12	10	5	13	13.6	27	50	30	43	87	47.4
66	28	12	15	6	10	14.2	28	47	32	42	87	47.2
67	28	13	15	9	16	16.2	29	47	32	42	93	48.6
68	29	12	11	5	13	14	30	47	31	45	108	52.2
69	29	12	12	6	14	14.6	30	46	30	46	94	49.2
70	29	11	11	4	14	13.8	31	45	29	47	88	48
71	28	11	10	5	13	13.4	31	44	27	46	96	48.8
72	29	13	10	4	14	14	31	42	27	47	75	44.4
73	29	15	11	5	13	14.6	31	39	26	46	74	43.2
74	30	15	10	4	12	14.2	30	39	25	47	80	44.2
75	31	16	11	7	15	16	31	39	25	47	84	45.2
76	32	17	11	4	13	15.4	32	38	26	47	92	47
77	34	17	9	4	14	15.6	32	40	26	47	92	47.4
78	36	19	8	3	15	16.2	33	41	26	47	87	46.8
79	37	20	12	6	17	18.4	35	43	27	47	89	48.2
80	38	21	9	5	20	18.6	34	41	28	50	85	47.6
81	40	22	10	6	22	20	37	42	29	49	82	47.8
82	41	23	9	4	23	20	37	41	30	49	95	50.4
83	41	24	12	7	22	21.2	43	43	32	49	71	47.6
84	41	23	9	4	19	19.2	44	44	34	50	64	47.2
85	42	24	11	4	22	20.6	48	46	35	50	76	51
86	42	26	10	4	16	19.6	48	46	35	52	75	51.2
87	44	26	14	5	16	21	50	47	36	53	73	51.8
88	45	27	17	5	12	21.2	48	47	36	55	69	51
89	47	27	15	6	16	22.2	48	46	36	55	60	49
90	46	28	13	6	15	21.6	46	47	37	55	64	49.8
91	46	29	12	7	12	21.2	45	48	36	54	63	49.2
92	44	29	15	6	11	21	45	50	35	54	65	49.8
93	47	31	11	7	10	21.2	44	50	34	53	67	49.6
94	48	33	10	5	14	22	44	50	33	53	65	49
95	50	34	11	5	12	22.4	47	49	33	51	62	48.4
96	50	36	10	4	9	21.8	48	50	33	50	67	49.6
97	49	38	14	5	12	23.6	51	50	34	50	62	49.4
98	49	41	16	7	13	25.2	52	50	35	51	67	51
99	48	41	12	5	15	24.2	56	50	36	51	65	51.6
100	47	42	14	5	12	24	55	52	38	52	61	51.6
101	47	41	13	6	15	24.4	56	52	38	52	56	50.8
102	47	40	13	6	17	24.6	55	52	39	52	49	49.4
103	47	39	12	6	15	23.8	53	51	39	51	57	50.2
104	46	40	13	6	18	24.6	52	50	40	51	64	51.4
105	46	42	13	6	23	26	53	49	41	51	59	50.6
106	44	42	14	5	19	24.8	54	49	42	51	51	49.4
107	42	43	11	6	27	25.8	60	51	43	50	50	50.8
108	43	41	14	5	24	25.4	62	50	43	50	55	52
109	43	40	14	7	26	26	65	49	43	49	60	53.2
110	43	39	14	8	29	26.6	63	46	42	49	57	51.4
111	44	39	14	6	35	27.6	58	46	42	49	44	47.8
112	45	40	16	8	32	28.2	55	43	42	49	57	49.2
113	44	37	14	9	33	27.4	54	41	43	50	58	49.2
114	43	39	13	14	42	30.2	55	43	44	52	49	48.6
115	41	41	11	15	32	28	54	44	44	52	65	51.8
116	39	42	14	14	44	30.6	55	49	45	53	55	51.4
117	39	42	12	12	37	28.4	55	50	45	54	57	52.2
118	40	40	12	15	35	28.4	56	54	45	54	52	52.2
119	40	42	12	11	38	28.6	56	54	42	54	55	52.2
120	41	44	13	12	27	27.4	55	54	41	55	55	52
121	43	45	12	19	15	26.8	54	53	38	56	58	51.8
122	45	45	12	27	19	29.6	54	52	38	56	45	49
123	46	42	11	24	21	28.8	52	52	39	57	51	50.2
124	49	42	13	36	24	32.8	52	51	39	56	54	50.4
125	50	43	13	29	21	31.2	53	52	37	56	55	50.6
126	50	43	12	35	19	31.8	53	50	38	56	52	49.8
127	50	40	13	44	22	33.8	53	52	36	58	50	49.8
128	51	40	14	55	24	36.8	50	50	35	58	54	49.4
129	51	40	15	45	26	35.4	46	49	34	59	48	47.2
130	50	40	15	49	29	36.6	45	54	34	57	43	46.6
131	50	40	16	44	25	35	45	54	34	54	50	47.4
132	48	37	15	45	29	34.8	46	56	32	51	50	47
133	49	37	11	60	28	37	48	53	32	52	44	45.8
134	48	37	11	50	19	33	51	51	31	51	59	48.6
135	47	37	11	53	23	34.2	54	47	30	49	50	46
136	45	37	16	46	18	32.4	56	48	30	50	49	46.6
137	45	37	18	37	24	32.2	58	46	31	51	44	46
138	46	39	17	41	16	31.8	58	44	31	52	55	48
139	46	42	15	33	17	30.6	56	47	31	52	47	46.6
140	47	44	14	33	16	30.8	52	44	31	53	43	44.6
141	46	47	14	34	17	31.6	50	45	31	55	48	45.8
142	47	47	16	32	12	30.8	52	44	31	56	53	47.2
143	46	48	13	29	12	29.6	54	47	31	58	49	47.8
144	46	49	16	32	9	30.4	56	46	31	60	40	46.6
145	46	50	14	31	14	31	56	44	30	57	36	44.6
146	46	50	14	24	11	29	58	41	30	52	39	44
147	46	50	15	26	13	30	59	39	30	51	36	43
148	47	50	14	23	12	29.2	58	37	30	51	32	41.6
149	47	50	19	20	14	30	58	40	30	51	27	41.2
150	46	49	15	21	10	28.2	61	39	29	51	40	44
151	45	49	13	18	12	27.4	66	37	30	51	35	43.8
152	44	49	17	17	11	27.6	71	41	30	51	27	44
153	43	48	13	20	11	27	71	40	31	53	29	44.8
154	43	47	11	17	13	26.2	70	37	30	53	24	42.8
155	44	46	18	12	12	26.4	70	40	31	55	25	44.2
156	44	46	17	12	15	26.8	71	38	32	53	28	44.4
157	44	47	19	9	13	26.4	72	36	33	52	25	43.6
158	43	47	19	14	12	27	70	40	34	54	26	44.8
159	42	47	20	9	12	26	69	39	36	54	34	46.4
160	41	47	15	10	19	26.4	67	39	37	52	31	45.2
161	40	47	16	9	17	25.8	65	42	38	51	37	46.6
162	39	46	20	10	13	25.6	62	41	38	50	39	46
163	39	46	15	9	18	25.4	61	41	39	49	38	45.6
164	37	46	15	11	17	25.2	62	46	40	49	44	48.2
165	36	46	15	10	12	23.8	58	46	42	49	36	46.2
166	36	46	15	11	15	24.6	55	44	42	49	34	44.8
167	35	47	14	13	15	24.8	56	43	42	50	37	45.6
168	34	46	14	8	17	23.8	56	44	44	50	39	46.6
169	34	46	14	8	14	23.2	54	43	43	50	41	46.2
170	33	45	13	9	13	22.6	49	42	42	50	53	47.2
171	32	44	12	8	16	22.4	47	46	39	51	58	48.2
172	31	43	14	6	13	21.4	48	44	38	51	47	45.6
173	30	43	12	7	15	21.4	48	42	38	50	60	47.6
174	29	43	18	10	13	22.6	47	44	40	50	55	47.2
175	29	43	15	8	17	22.4	44	41	41	50	46	44.4
176	30	43	11	12	18	22.8	42	41	41	51	48	44.6
177	30	42	18	7	19	23.2	42	44	38	51	57	46.4
178	29	40	17	8	13	21.4	39	43	36	52	57	45.4
179	29	40	15	9	17	22	39	42	34	52	52	43.8
180	29	39	15	7	16	21.2	38	44	32	53	54	44.2
181	29	37	18	8	18	22	40	43	32	54	43	42.4
182	31	37	14	8	16	21.2	41	42	29	52	59	44.6
183	31	36	17	10	17	22.2	43	48	28	49	68	47.2
184	29	36	13	9	20	21.4	41	50	26	50	51	43.6
185	29	35	19	10	17	22	39	51	25	51	58	44.8
186	29	34	16	11	16	21.2	40	45	25	54	55	43.8
187	29	33	16	13	19	22	43	39	25	57	55	43.8
188	30	33	21	9	15	21.6	44	40	27	57	57	45
189	30	32	16	8	16	20.4	44	42	25	56	52	43.8
190	30	31	15	9	18	20.6	46	43	27	53	58	45.4
191	30	30	14	14	16	20.8	46	38	26	48	64	44.4
192	30	29	13	14	14	20	47	38	27	46	69	45.4
193	29	29	16	14	16	20.8	47	38	29	45	64	44.6
194	29	29	15	13	16	20.4	49	37	31	45	52	42.8
195	29	30	13	12	14	19.6	49	36	31	46	49	42.2
196	28	29	15	8	15	19	49	36	30	43	59	43.4
197	28	28	15	15	19	21	48	35	29	43	49	40.8
198	29	29	14	10	13	19	48	36	29	43	52	41.6
199	30	29	15	10	13	19.4	48	37	30	45	57	43.4
200	31	29	18	13	12	20.6	50	38	30	45	51	42.8

[truncated: 2 more sheets: Cellulose-β-1, 3-glucanase, Callose-β-1, 3-glucanase]
